# Supplementary material for: Development and validation of a predictive model in diagnosis and prognosis of primary glioblastoma patients based on Homeobox A family
Source: Discov Oncol. 2023 Jun 23;14:108. doi: 10.1007/s12672-023-00726-y (PMC10290013; doi:10.1007/s12672-023-00726-y)
Supplement: Supplementary file 2 — Additional file2 [file 12672_2023_726_MOESM2_ESM.xlsx]

## Sheet: Table S4
CGGA_ID	PRS_type	Histology	Grade	OS	Censor (alive=0; dead=1)	HOXA1	HOXA2	HOXA3	HOXA4	HOXA5	HOXA7	HOXA9	HOXA10	HOXA11	HOXA13	Gender(Female=0; Male=1)	Age	Radio_status	Chemo_status	IDH_mutation_status (Wildetype=0; Mutant=1)
CGGA_1425	Primary	GBM	WHO IV	1.96923	1	0.144825	0.330598	0.501472	0.745686	1.07499	2.68626	0.992783	2.66644	1.01496	1.36627	0	22	1	1	0
CGGA_1681	Primary	GBM	WHO IV	1.06462	1	0.053402	0.113919	0.144288	0.27583	0.118579	0.186108	0.073646	0.114837	0.063112	0.022828	0	58	1	1	0
CGGA_1699	Primary	GBM	WHO IV	4.25846	0	0.084472	0.17112	0.238884	0.090328	0.118579	0.128048	0.159948	0.15996	0.034025	0.08273	0	41	1	1	1
CGGA_1086	Primary	GBM	WHO IV	6.08308	1	0.053402	0.157024	0.130256	0.178769	0.358476	0.200274	0.187633	0.860682	0.034025	0.154446	0	65	1	1	0
CGGA_1418	Primary	GBM	WHO IV	0.883077	1	0.099779	0.185083	0.422955	0.685368	0.26421	1.07041	0.496025	1.27625	0.200486	0.326531	0	73	1	1	0
CGGA_1635	Primary	GBM	WHO IV	1.02154	1	0.053402	0.084471	0.087331	0.090328	0.118579	0.128048	0.073646	0.114837	0.034025	0.022828	0	43	1	1	0
CGGA_1722	Primary	GBM	WHO IV	1.07385	1	0.174152	0.474618	0.376105	0.877752	0.56577	0.887209	0.073646	0.328192	0.034025	0.022828	0	60	1	1	0
CGGA_1780	Primary	GBM	WHO IV	3.45538	0	0.053402	0.198916	0.087331	0.090328	0.118579	0.481878	0.073646	0.114837	0.133404	0.097345	0	57	1	1	0
CGGA_D62	Primary	GBM	WHO IV	1.53846	1	0.46454	-0.07815	-0.17061	-0.15488	-0.20411	-0.19615	-0.13603	-0.17012	-0.06095	-0.03683	0	49	1	1	0
CGGA_P178	Primary	GBM	WHO IV	2.38769	0	0.053402	0.084471	0.087331	0.090328	0.118579	0.128048	0.073646	0.203788	0.034025	0.038025	0	52	1	1	0
CGGA_1103	Primary	GBM	WHO IV	1.8	1	0.245159	1.41091	1.9313	2.38998	1.99743	2.88984	1.67591	5.04383	2.0293	1.45849	0	35	1	1	1
CGGA_1172	Primary	GBM	WHO IV	7.42769	0	0.245159	0.157024	0.17195	0.207139	0.118579	0.269141	0.254663	0.260334	0.063112	0.022828	0	36	1	1	1
CGGA_1219	Primary	GBM	WHO IV	6.52308	1	0.006176	-0.15605	-0.12916	-0.15488	-0.09421	1.69914	0.052253	0.270306	-0.06095	0.91002	0	57	1	1	1
CGGA_1314	Primary	GBM	WHO IV	0.529231	1	0.006176	0.098799	0.397974	1.75836	1.24692	2.51648	2.38765	2.00487	0.360115	0.489097	0	27	0	0	1
CGGA_1384	Primary	GBM	WHO IV	0.587692	1	0.12501	2.32365	-0.02426	-0.15488	-0.20411	-0.23601	-0.0703	-0.12099	-0.06095	-0.01156	0	39	1	1	1
CGGA_1409	Primary	GBM	WHO IV	6.92	0	0.050733	-0.15605	0.037521	0.1431	-0.20411	-0.01282	-0.13603	1.05409	0.24462	0.85412	0	24	1	1	1
CGGA_1534	Primary	GBM	WHO IV	0.126154	1	0.144825	0.084471	0.116088	0.207139	0.118579	0.186108	0.073646	0.28784	0.034025	0.053073	0	58	0	0	1
CGGA_1560	Primary	GBM	WHO IV	1.41231	1	0.867378	1.49387	2.08593	3.45698	3.50779	4.60007	1.94595	5.09904	1.6428	0.503635	0	35	1	1	1
CGGA_1571	Primary	GBM	WHO IV	1.26769	0	0.099779	0.084471	0.101781	0.19302	0.118579	0.128048	0.073646	0.114837	0.034025	0.022828	0	43	1	1	1
CGGA_1916	Primary	GBM	WHO IV	0	0	0.174152	0.89093	1.34043	2.14821	2.35792	3.91595	1.55568	4.37008	3.76837	1.9664	0	33	0	0	1
CGGA_491	Primary	GBM	WHO IV	3.30462	1	0.006176	-0.11653	-0.06269	-0.15488	0.552531	0.578883	0.196531	1.70265	0.774051	1.97825	0	36	1	1	1
CGGA_700	Primary	GBM	WHO IV	0.523077	0	-0.0519	-0.15605	-0.17061	-0.15488	-0.20411	-0.0712	-0.13603	-0.10899	-0.02047	0.000888	0	24	1	1	1
CGGA_1256	Primary	GBM	WHO IV	6.87077	0	0.258983	0.950251	0.544504	1.31439	1.37789	1.15415	0.976771	1.51361	0.496429	0.053073	0	52	1	1	NA
CGGA_1551	Primary	GBM	WHO IV	1.06769	1	0.365395	0.157024	0.352101	1.46275	1.57857	1.09372	0.131736	0.671486	0.077442	0.067973	0	50	1	1	NA
CGGA_1595	Primary	GBM	WHO IV	5.10462	0	0.144825	0.17112	0.087331	0.164382	0.193129	0.157363	0.117425	0.232323	0.034025	0.375803	0	34	1	1	NA
CGGA_1007	Primary	GBM	WHO IV	1.06154	1	0.861076	2.1591	2.09747	4.28722	2.79206	3.23201	3.27189	3.33203	1.39704	0.47208	0	57	1	1	0
CGGA_1008	Primary	GBM	WHO IV	0.969231	1	0.645576	1.45227	2.24522	3.22363	1.25912	0.086294	0.040488	1.2162	0.106415	0.336668	0	54	1	1	0
CGGA_1011	Primary	GBM	WHO IV	0.335385	1	0.104244	-0.04084	0.061492	0.101505	-0.10597	0.406171	0.554824	0.823149	0.005865	-0.02414	0	46	1	0	0
CGGA_1017	Primary	GBM	WHO IV	2.36308	1	0.053402	0.084471	0.087331	0.090328	0.118579	0.157363	0.073646	0.114837	0.034025	0.022828	0	29	1	0	0
CGGA_1023	Primary	GBM	WHO IV	2.09538	1	0.95871	3.7521	3.63248	4.80134	3.15954	4.08056	3.07829	3.68014	0.888231	0.951866	0	56	1	1	0
CGGA_1035	Primary	GBM	WHO IV	1.74462	1	0.877899	1.42796	2.46282	3.40863	2.97642	2.13438	2.94007	2.83181	1.4616	0.24794	0	60	1	1	0
CGGA_1053	Primary	GBM	WHO IV	1.13846	1	0.165517	0.019126	-0.03695	-0.15488	0.110697	-0.23601	-0.04488	0.420735	-0.06095	0.107795	0	63	1	1	0
CGGA_1073	Primary	GBM	WHO IV	0.830769	1	0.383906	-0.07815	0.229297	2.34484	0.403208	1.28964	1.18698	2.73385	0.380106	0.307772	0	42	1	0	0
CGGA_1091	Primary	GBM	WHO IV	3.43385	1	0.456711	1.96322	1.37929	1.51448	0.852503	2.03552	0.028618	1.67047	0.200084	0.000888	0	51	1	1	0
CGGA_1134	Primary	GBM	WHO IV	0.181538	1	0.984318	1.52242	3.15884	2.98637	3.31677	3.84435	0.603398	2.1285	0.751668	0.886226	0	56	0	1	0
CGGA_1139	Primary	GBM	WHO IV	3.68	1	1.02961	1.7007	1.95713	2.24858	2.95304	3.63886	1.70431	3.04259	0.860566	0.130383	0	53	1	1	0
CGGA_1180	Primary	GBM	WHO IV	8.08615	0	0.288613	1.39065	1.70146	0.610124	1.95589	0.168668	1.20203	2.12244	1.17171	0.24794	0	48	1	1	0
CGGA_1214	Primary	GBM	WHO IV	1.85846	1	0.072419	2.98764	0.581715	-0.15488	1.19264	-0.14478	-0.13603	1.6344	-0.02047	0.073145	0	49	1	1	0
CGGA_1236	Primary	GBM	WHO IV	0.587692	1	0.084472	0.113919	0.101781	0.135192	0.193129	0.128048	0.159948	0.130027	0.034025	0.022828	0	47	0	0	0
CGGA_1251	Primary	GBM	WHO IV	0.836923	1	0.306499	0.455505	0.722061	1.72579	2.00645	4.05841	1.72477	3.67213	0.948507	2.5565	0	42	1	1	0
CGGA_1270	Primary	GBM	WHO IV	0.578462	1	0.678781	1.97414	2.56812	2.58301	1.43999	1.6927	0.586711	0.159177	-0.06095	-0.03683	0	60	1	1	0
CGGA_1282	Primary	GBM	WHO IV	3.43385	1	1.31874	2.22909	2.12929	3.076	2.7672	2.90806	0.751139	0.951576	0.034025	0.08273	0	33	1	1	0
CGGA_1332	Primary	GBM	WHO IV	1.56923	0	0.456711	0.569013	1.82163	-0.15488	1.92984	3.10009	0.336361	1.00015	0.512424	-0.03683	0	55	0	1	0
CGGA_1338	Primary	GBM	WHO IV	3.45231	1	0.261284	-0.01653	1.02754	0.069403	1.04829	1.48376	-0.0703	0.50464	0.255531	0.025431	0	61	1	1	0
CGGA_1354	Primary	GBM	WHO IV	1.63077	1	0.188613	0.212621	0.399719	1.34126	1.86692	0.295814	0.267712	2.4075	0.077442	0.262618	0	40	1	1	0
CGGA_1403	Primary	GBM	WHO IV	2.08923	1	0.326331	0.53074	1.15785	1.73742	2.59295	3.68316	0.6543	3.05008	0.200486	0.249508	0	43	1	1	0
CGGA_1410	Primary	GBM	WHO IV	2.53846	1	0.258983	0.355591	0.533865	2.49626	0.883749	2.52532	0.952424	1.48899	0.277138	0.195914	0	27	1	1	0
CGGA_1426	Primary	GBM	WHO IV	0.452308	1	0.144825	0.142794	0.891691	0.465012	2.67827	4.92476	1.27472	3.07444	0.649041	0.338999	0	50	1	1	0
CGGA_1433	Primary	GBM	WHO IV	1.49846	1	0.174152	0.113919	0.422955	0.135192	0.643574	0.360469	0.102975	0.455479	0.226483	0.111822	0	72	1	1	0
CGGA_1444	Primary	GBM	WHO IV	1.46462	1	0.819973	2.6516	2.87538	1.3076	3.38133	4.31348	1.24143	4.37665	1.31381	1.24085	0	68	1	1	0
CGGA_1451	Primary	GBM	WHO IV	1.34769	1	1.16429	2.2741	2.20555	3.37556	3.46051	2.97446	4.33803	3.77536	2.60075	2.89797	0	45	1	1	0
CGGA_1461	Primary	GBM	WHO IV	0.695385	1	0.231212	0.128427	0.251908	0.149857	0.207612	0.295814	0.173855	0.80343	0.408052	0.067973	0	60	1	1	0
CGGA_1476	Primary	GBM	WHO IV	0.92	1	0.535839	1.25017	1.07198	2.54221	2.81242	1.54254	0.392248	1.53182	0.373489	0.168394	0	53	0	0	0
CGGA_1478	Primary	GBM	WHO IV	1.66769	1	0.114939	0.355591	0.555065	0.500174	0.434891	0.718378	0.21481	0.301409	0.077442	0.022828	0	72	1	1	0
CGGA_1500	Primary	GBM	WHO IV	0.332308	1	0.129953	0.157024	0.087331	0.149857	0.207612	0.964913	0.073646	0.17471	0.063112	0.038025	0	45	1	1	0
CGGA_1521	Primary	GBM	WHO IV	0.630769	1	1.32573	1.36763	3.00369	2.59848	1.50637	0.657533	0.267712	1.31846	1.31381	0.022828	0	63	1	1	0
CGGA_1586	Primary	GBM	WHO IV	0.713846	1	1.43352	2.8332	2.69418	3.41681	3.52104	3.71237	0.355974	1.52577	0.57979	0.288505	0	55	1	1	0
CGGA_1634	Primary	GBM	WHO IV	1.12615	1	0.144825	0.113919	0.130256	0.354354	0.148837	1.36105	1.16546	1.64236	0.839124	0.038025	0	26	0	0	0
CGGA_1643	Primary	GBM	WHO IV	0.523077	0	0.129953	0.142794	0.158185	0.822553	0.193129	1.02265	0.21481	0.418394	0.147068	0.097345	0	50	NA	NA	0
CGGA_1698	Primary	GBM	WHO IV	1.19385	1	1.12516	1.27708	2.31919	2.72667	3.08969	3.61455	1.07035	2.11208	1.61803	0.503635	0	55	0	0	0
CGGA_1708	Primary	GBM	WHO IV	3.45231	1	0.144825	0.239659	0.087331	0.164382	0.148837	1.08599	0.145909	0.260334	0.077442	0.236285	0	54	1	1	0
CGGA_1736	Primary	GBM	WHO IV	2.88615	1	0.053402	0.113919	0.116088	0.23499	0.118579	0.157363	0.073646	0.15996	0.034025	0.022828	0	57	1	1	0
CGGA_1740	Primary	GBM	WHO IV	1.11692	1	0.570072	2.64364	2.08593	4.10991	3.66712	4.41175	0.355974	2.78243	0.44182	0.481175	0	50	0	0	0
CGGA_1749	Primary	GBM	WHO IV	1.23385	1	0.535839	2.17904	1.96357	0.695589	1.139	2.8714	0.306184	1.8518	0.289533	0.182216	0	44	1	1	0
CGGA_1750	Primary	GBM	WHO IV	0.769231	1	0.810318	1.88225	2.10777	3.03513	2.59899	2.41899	2.07412	1.21809	0.289533	0.022828	0	52	1	1	0
CGGA_1758	Primary	GBM	WHO IV	1.27385	1	0.512594	2.6249	3.3719	2.53313	2.1341	3.77669	2.67466	4.18439	2.39214	0.469819	0	45	1	1	0
CGGA_1769	Primary	GBM	WHO IV	3.54154	0	0.084472	0.084471	0.087331	0.149857	0.193129	0.157363	0.073646	0.114837	0.034025	0.022828	0	49	1	1	0
CGGA_1807	Primary	GBM	WHO IV	0.76	1	0.477069	0.838131	2.58396	1.34126	2.86648	4.94434	0.306184	2.88029	0.485669	0.067973	0	65	NA	NA	0
CGGA_1817	Primary	GBM	WHO IV	1.22769	1	0.114939	0.17112	0.087331	0.090328	0.163744	0.128048	0.073646	0.218122	0.034025	0.022828	0	72	1	1	0
CGGA_1826	Primary	GBM	WHO IV	0.135385	1	0.699993	1.57245	3.6629	0.27583	1.9289	0.470175	0.415946	0.933825	0.105689	0.022828	0	70	0	0	0
CGGA_1833	Primary	GBM	WHO IV	1.52	1	0.45293	1.16637	2.46751	0.429015	1.17769	0.157363	0.254663	1.68115	0.034025	0.288505	0	60	1	1	0
CGGA_1840	Primary	GBM	WHO IV	2.96615	0	0.084472	0.113919	0.225742	0.164382	0.22196	0.128048	0.073646	0.713312	0.200486	0.126163	0	58	1	1	0
CGGA_274	Primary	GBM	WHO IV	1.87692	0	0.779366	2.17088	2.18118	3.28948	3.23996	3.26659	4.06015	2.64029	0.697529	0.185163	0	55	1	1	0
CGGA_483	Primary	GBM	WHO IV	0.852308	1	0.12501	-0.11653	-0.06269	-0.15488	0.178598	-0.08319	-0.03235	0.901253	0.82518	-0.03683	0	59	1	1	0
CGGA_494	Primary	GBM	WHO IV	11.6985	0	-0.08812	-0.15605	-0.17061	-0.15488	-0.1541	-0.23601	-0.00763	-0.09711	0.018845	-0.03683	0	58	1	1	0
CGGA_679	Primary	GBM	WHO IV	0.809231	1	0.155515	-0.10362	-0.17061	0.514025	-0.14189	-0.23601	-0.0703	0.261406	0.15405	0.602251	0	63	1	0	0
CGGA_804	Primary	GBM	WHO IV	1.88923	0	0.233331	0.377094	1.46047	1.40774	0.673435	1.77407	0.655811	0.94383	-0.06095	-0.02414	0	53	1	1	0
CGGA_831	Primary	GBM	WHO IV	1.68	1	0.174152	0.305178	1.17168	0.859574	1.71348	2.36118	0.561378	1.4061	0.408052	0.750176	0	55	1	1	0
CGGA_842	Primary	GBM	WHO IV	0.72	1	0.028657	-0.15605	-0.12916	-0.15488	0.379221	-0.23601	0.392113	3.14186	0.094242	0.013219	0	63	1	1	0
CGGA_848	Primary	GBM	WHO IV	0.627692	0	0.84402	1.7498	2.33259	3.18457	2.43167	2.65926	1.41823	3.57119	0.941939	0.24794	0	54	1	0	0
CGGA_850	Primary	GBM	WHO IV	1.73538	0	-0.08812	-0.10362	0.049558	-0.15488	0.224976	0.622386	0.004561	0.733799	0.057062	0.288138	0	52	0	0	0
CGGA_876	Primary	GBM	WHO IV	0.489231	1	0.525432	-0.00454	-0.04976	-0.05565	0.869101	0.650627	-0.00763	1.16881	0.081961	-0.03683	0	60	NA	NA	0
CGGA_D35	Primary	GBM	WHO IV	2.03385	1	0.114671	-0.07815	0.5401	0.014057	1.15806	0.541528	0.040488	2.09935	0.503386	-0.02414	0	68	1	0	0
CGGA_P143	Primary	GBM	WHO IV	0.803077	1	0.558744	1.47648	1.79003	0.262338	1.0668	1.84992	0.293471	0.145067	0.119612	0.08273	0	66	1	1	0
CGGA_P160	Primary	GBM	WHO IV	0.673846	1	1.4721	2.75877	3.63541	3.60479	3.49107	3.76023	1.85092	3.70289	1.30147	1.19192	0	72	1	1	0
CGGA_P136	Primary	GBM	WHO IV	0.947692	0	0.245159	0.428144	0.723771	0.090328	0.422417	0.128048	0.368164	0.455479	0.119612	0.022828	0	41	1	1	0
CGGA_1559	Primary	GBM	WHO IV	1.85538	1	0.053402	0.084471	0.087331	0.090328	0.148837	0.322016	0.159948	0.145067	0.133404	0.111822	1	63	0	1	1
CGGA_1870	Primary	GBM	WHO IV	2.65846	0	0.069014	0.099268	0.101781	0.149857	0.178507	0.142778	0.159948	0.328192	0.063112	0.022828	1	62	1	1	1
CGGA_P16	Primary	GBM	WHO IV	1.37538	0	0.053402	0.084471	0.087331	0.090328	0.118579	0.128048	0.073646	0.130027	0.034025	0.022828	1	38	NA	NA	1
CGGA_1467	Primary	GBM	WHO IV	2.66462	1	0.084472	0.084471	0.087331	0.090328	0.118579	0.228207	0.159948	0.17471	0.034025	0.053073	1	58	1	0	1
CGGA_1542	Primary	GBM	WHO IV	0.566154	0	0.053402	0.113919	0.087331	0.090328	0.118579	0.128048	0.073646	0.114837	0.034025	0.038025	1	26	1	1	1
CGGA_P180	Primary	GBM	WHO IV	0.8	1	0.245159	0.279316	0.51235	1.20919	1.05028	0.171805	0.073646	1.39294	0.373489	0.14037	1	47	1	1	1
CGGA_1365	Primary	GBM	WHO IV	0.778462	1	0.053402	0.113919	0.087331	0.090328	0.118579	0.128048	0.073646	0.246392	0.034025	0.387876	1	55	1	1	0
CGGA_1378	Primary	GBM	WHO IV	1.8	1	0.053402	0.113919	0.199095	0.090328	0.118579	0.128048	0.173855	1.56169	0.277138	0.097345	1	47	1	1	0
CGGA_1422	Primary	GBM	WHO IV	0.627692	1	0.053402	0.084471	0.144288	0.248725	0.471711	0.128048	0.173855	0.114837	0.034025	0.022828	1	76	1	1	0
CGGA_1481	Primary	GBM	WHO IV	0.403077	1	0.202942	0.226202	0.75161	0.675078	0.332131	0.539041	0.073646	0.328192	0.034025	0.067973	1	55	0	0	0
CGGA_1486	Primary	GBM	WHO IV	0.566154	1	0.159557	0.266214	0.101781	0.3156	0.207612	0.708409	0.073646	0.203788	0.091633	0.022828	1	45	1	1	0
CGGA_1494	Primary	GBM	WHO IV	0.827692	1	0.114939	0.084471	0.130256	0.178769	0.118579	0.360469	0.073646	0.145067	0.034025	0.067973	1	21	1	1	0
CGGA_1503	Primary	GBM	WHO IV	2.12923	0	0.084472	0.113919	0.087331	0.557027	0.278038	0.128048	0.073646	0.114837	0.034025	0.038025	1	47	1	1	0
CGGA_1666	Primary	GBM	WHO IV	0.766154	1	0.159557	0.563423	0.238884	0.545826	0.643574	1.16153	0.539913	1.57348	0.314014	0.038025	1	60	1	1	0
CGGA_1678	Primary	GBM	WHO IV	2.02154	1	0.231212	0.292303	0.434435	0.27583	0.643574	0.956478	0.439271	1.39954	0.063112	0.022828	1	51	1	1	0
CGGA_1767	Primary	GBM	WHO IV	0.950769	0	0.144825	0.17112	0.51235	0.3156	0.291742	0.604846	1.06277	1.53182	0.496429	0.067973	1	63	0	0	0
CGGA_P116	Primary	GBM	WHO IV	0.938462	1	0.129953	0.113919	0.087331	0.120385	0.118579	0.128048	0.073646	1.02059	0.589885	0.301286	1	58	1	NA	0
CGGA_P164	Primary	GBM	WHO IV	2.72615	0	0.053402	0.113919	0.116088	0.207139	0.118579	0.128048	0.073646	0.145067	0.034025	0.022828	1	27	1	1	0
CGGA_P205	Primary	GBM	WHO IV	0.929231	1	0.202942	0.157024	0.422955	0.262338	0.250256	0.157363	0.073646	0.246392	0.063112	0.038025	1	66	1	1	0
CGGA_P25	Primary	GBM	WHO IV	0.452308	1	0.084472	0.185083	0.087331	0.164382	0.207612	0.128048	0.073646	0.28784	0.034025	0.022828	1	64	1	1	0
CGGA_1287	Primary	GBM	WHO IV	1.64	1	-0.01673	-0.11653	-0.17061	0.101505	0.028394	1.3575	-0.05753	0.857209	0.17726	1.03165	1	29	1	1	1
CGGA_1326	Primary	GBM	WHO IV	0.990769	1	1.07689	3.07276	2.68935	3.49127	2.35792	3.38892	2.41228	3.40494	0.992182	0.558383	1	45	1	0	1
CGGA_139	Primary	GBM	WHO IV	2.13538	1	0.084472	0.084471	0.144288	0.221128	0.278038	0.128048	0.145909	1.21066	0.913616	0.69217	1	59	1	1	1
CGGA_1491	Primary	GBM	WHO IV	1.57231	1	0.858011	2.78561	2.96617	3.67506	4.05875	5.31262	3.75775	4.94905	2.24653	1.77039	1	29	1	1	1
CGGA_1539	Primary	GBM	WHO IV	5.40923	0	0.084472	0.113919	0.144288	0.090328	0.163744	1.59841	0.187633	0.203788	0.063112	0.301286	1	61	1	1	1
CGGA_1543	Primary	GBM	WHO IV	2.22462	1	1.07689	2.9152	2.94603	3.00206	4.19508	3.68985	4.27254	3.7431	2.73282	0.351366	1	57	1	0	1
CGGA_1650	Primary	GBM	WHO IV	3.94769	1	0.084472	0.474618	0.996328	0.248725	0.148837	0.688268	0.201284	1.45129	1.49838	1.11918	1	36	1	1	1
CGGA_1727	Primary	GBM	WHO IV	3.92615	0	0.129953	0.084471	0.087331	0.207139	0.118579	0.282538	0.173855	0.17471	0.119612	0.022828	1	48	1	1	1
CGGA_1728	Primary	GBM	WHO IV	2.82154	1	0.299738	0.084471	0.116088	0.23499	0.118579	0.128048	0.343683	1.75067	1.75165	0.868771	1	45	1	1	1
CGGA_1764	Primary	GBM	WHO IV	2.18462	1	0.114939	0.084471	0.087331	0.090328	0.118579	0.128048	0.073646	0.314859	0.301825	1.43444	1	33	1	1	1
CGGA_710	Primary	GBM	WHO IV	2.03077	1	0.175437	-0.11653	-0.11561	-0.00876	-0.08257	0.054058	0.109588	0.099763	-0.06095	-0.02414	1	41	0	1	1
CGGA_747	Primary	GBM	WHO IV	2.98462	1	-0.08812	-0.07815	-0.06269	0.025318	0.159564	-0.23601	0.15376	0.234327	0.39981	0.586687	1	29	1	0	1
CGGA_759	Primary	GBM	WHO IV	3.88615	1	0.214336	-0.0656	-0.02426	-0.15488	0.711317	2.39756	-0.13603	1.17756	0.165704	0.163532	1	30	1	1	1
CGGA_761	Primary	GBM	WHO IV	5.66154	1	0.495364	1.61108	1.89423	1.87832	1.83294	3.16008	0.756715	1.99801	0.512424	0.401652	1	45	1	0	1
CGGA_P102	Primary	GBM	WHO IV	3.04308	0	0.053402	0.142794	0.087331	0.441109	0.118579	0.904832	0.187633	1.28337	0.301825	0.778372	1	30	1	1	1
CGGA_1472	Primary	GBM	WHO IV	2.52	0	0.710349	1.09274	3.51031	1.72714	1.65312	1.21931	3.73916	3.82318	1.39161	1.92301	1	34	0	0	NA
CGGA_1501	Primary	GBM	WHO IV	0.683077	1	0.129953	0.616348	1.25851	1.88395	1.41104	2.59685	1.36412	2.40069	0.44182	0.053073	1	58	1	1	NA
CGGA_1744	Primary	GBM	WHO IV	3.79077	0	0.65787	0.716862	1.76737	4.21169	2.46358	1.19071	0.806342	1.80712	0.517717	0.08273	1	51	1	1	NA
CGGA_P15	Primary	GBM	WHO IV	2.22462	1	0.069014	0.084471	0.087331	0.090328	0.118579	0.128048	0.187633	0.17471	0.034025	0.038025	1	49	1	1	NA
CGGA_1001	Primary	GBM	WHO IV	10.1169	0	0.083119	-0.11653	-0.03695	0.393436	-0.20411	-0.10749	0.364525	-0.06212	0.057062	-0.03683	1	11	0	1	0
CGGA_1015	Primary	GBM	WHO IV	0.504615	1	1.26604	0.561217	2.22504	1.19095	0.863593	0.671426	0.131855	1.65256	0.530325	0.037528	1	62	1	0	0
CGGA_1024	Primary	GBM	WHO IV	9.45846	1	0.050733	-0.15605	-0.17061	-0.09198	-0.09421	-0.23601	-0.13603	-0.00585	-0.06095	-0.02414	1	64	1	1	0
CGGA_1026	Primary	GBM	WHO IV	4.83077	1	1.27413	2.40286	3.02136	3.17388	2.92813	2.43156	0.463032	1.81065	-0.02047	0.374206	1	57	1	1	0
CGGA_1036	Primary	GBM	WHO IV	3.58769	1	0.771091	1.76211	2.59692	4.7378	2.87657	3.86465	0.201284	1.09466	0.619761	0.579744	1	41	1	1	0
CGGA_1039	Primary	GBM	WHO IV	2.23692	1	-0.0519	-0.15605	-0.17061	-0.15488	-0.20411	0.439263	-0.13603	-0.19541	-0.06095	-0.03683	1	40	0	1	0
CGGA_1041	Primary	GBM	WHO IV	8.80923	0	0.202942	0.764681	1.17855	2.87424	2.51538	3.85752	3.70766	3.54351	0.929669	0.945793	1	58	1	1	0
CGGA_1045	Primary	GBM	WHO IV	1.07077	1	0.791378	0.743646	1.39315	0.482954	1.53148	0.46356	2.5548	1.7811	0.591196	0.025431	1	79	1	1	0
CGGA_1049	Primary	GBM	WHO IV	2.48923	1	0.315345	0.131542	0.360072	1.92025	0.748106	-0.00144	0.633169	0.805772	0.018845	0.227355	1	58	1	1	0
CGGA_1070	Primary	GBM	WHO IV	1.02462	1	0.332848	2.47576	1.33686	1.89946	1.18837	2.27971	-0.08319	2.3591	0.438386	0.130383	1	37	1	0	0
CGGA_1072	Primary	GBM	WHO IV	3.35385	1	0.691815	0.142281	0.197304	1.61632	0.206626	0.745057	0.699984	0.715154	0.142295	0.107795	1	26	1	1	0
CGGA_1074	Primary	GBM	WHO IV	0.264615	1	1.64955	2.50896	2.68814	3.53477	3.20875	4.10773	4.0762	3.6146	1.42508	0.570932	1	50	1	1	0
CGGA_1075	Primary	GBM	WHO IV	2.21538	0	2.05003	3.67305	4.16631	2.45527	2.99733	2.256	3.39866	3.25838	0.787277	0.154446	1	72	1	1	0
CGGA_1077	Primary	GBM	WHO IV	1.81846	1	0.532835	0.184393	0.301226	1.85412	1.60764	2.25442	1.68353	1.86268	0.298328	0.061383	1	47	1	0	0
CGGA_1083	Primary	GBM	WHO IV	1.38462	1	1.28216	1.00883	1.83175	2.10493	1.72806	1.36985	0.207015	2.86596	0.106415	-0.01156	1	59	1	1	0
CGGA_1106	Primary	GBM	WHO IV	1.29231	1	1.00156	1.23652	2.8145	3.57299	2.5249	2.61351	0.380255	2.97694	0.599911	0.387876	1	37	1	1	0
CGGA_1109	Primary	GBM	WHO IV	4.14769	1	0.495364	0.076515	0.085061	-0.02033	0.059883	-0.23601	-0.08319	0.026762	0.005865	-0.03683	1	42	NA	NA	0
CGGA_1114	Primary	GBM	WHO IV	1.41538	1	0.736373	0.455505	1.53721	1.58326	1.35651	0.93889	2.17029	2.8425	1.09147	0.288138	1	53	1	1	0
CGGA_1124	Primary	GBM	WHO IV	1.48923	1	0.761125	0.053854	0.10824	1.23117	0.159564	0.217708	0.454369	2.19913	-0.00724	0.000888	1	47	1	1	0
CGGA_1135	Primary	GBM	WHO IV	3.60615	1	1.12516	1.38012	0.900013	3.3042	1.75068	3.36085	1.16546	2.63454	0.373489	0.168394	1	40	1	1	0
CGGA_1138	Primary	GBM	WHO IV	1.26462	1	2.1146	5.09588	4.99083	4.99763	4.82904	4.8602	6.60099	6.01391	3.64424	1.28827	1	54	1	1	0
CGGA_1142	Primary	GBM	WHO IV	3.09231	1	0.810318	2.2843	2.32543	1.63124	2.68683	3.11082	0.71316	2.68356	1.05214	1.54546	1	60	1	1	0
CGGA_1171	Primary	GBM	WHO IV	1.26769	1	0.288613	0.33146	0.218714	1.01618	0.32985	-0.15744	0.175315	0.482298	0.15405	0.013219	1	40	1	1	0
CGGA_1216	Primary	GBM	WHO IV	0.96	1	1.01476	0.835887	2.55613	1.74956	2.99523	1.7588	0.497139	1.82122	-0.06095	-0.02414	1	44	1	1	0
CGGA_1224	Primary	GBM	WHO IV	0.833846	1	0.698281	1.06899	2.06368	0.624293	1.73644	2.27762	1.94303	2.79794	1.47505	0.677343	1	57	1	1	0
CGGA_1234	Primary	GBM	WHO IV	2.16923	1	0.495364	0.695024	0.653643	1.45298	0.711317	1.74335	0.797748	1.16881	0.39981	0.141529	1	32	1	1	0
CGGA_1237	Primary	GBM	WHO IV	0.910769	1	0.785387	2.9022	2.19162	2.76535	2.77984	3.73159	2.88827	3.64464	1.19927	0.91002	1	62	1	1	0
CGGA_1240	Primary	GBM	WHO IV	0.0584615	1	0.261284	-0.11653	-0.10219	0.401836	0.140241	0.04314	-0.13603	-0.07368	0.018845	-0.03683	1	33	0	0	0
CGGA_1258	Primary	GBM	WHO IV	0.350769	1	0.540193	1.01441	2.55613	1.99295	2.4854	3.12374	0.586711	3.32394	1.26841	1.22126	1	42	0	0	0
CGGA_1275	Primary	GBM	WHO IV	0.563077	1	0.061624	0.412513	0.808384	0.930194	0.667011	-0.18312	0.040488	1.82648	-0.06095	0.013219	1	70	1	1	0
CGGA_1299	Primary	GBM	WHO IV	1.69231	1	0.685315	0.78396	1.30296	2.0099	2.42195	3.31685	0.297868	1.89788	0.018845	0.49752	1	54	1	1	0
CGGA_1313	Primary	GBM	WHO IV	1.16615	1	0.350105	0.065233	-0.01169	0.069403	0.411104	1.41023	0.052253	1.6852	0.142295	0.185163	1	42	1	1	0
CGGA_1320	Primary	GBM	WHO IV	0.181538	1	-0.00522	-0.15605	-0.07573	-0.032	-0.14189	0.075634	-0.03235	0.225171	-0.06095	0.013219	1	19	0	1	0
CGGA_1342	Primary	GBM	WHO IV	7.21538	0	0.547508	-0.0656	-0.11561	-0.02033	-0.02588	-0.03587	0.756715	0.388804	0.188719	0.049511	1	47	1	1	0
CGGA_1353	Primary	GBM	WHO IV	3.14462	1	0.428414	0.451563	0.866435	0.931013	1.57857	2.3807	2.26131	2.39727	0.609869	0.66232	1	65	1	1	0
CGGA_1371	Primary	GBM	WHO IV	6.39692	0	1.55258	1.39867	2.53634	5.08767	3.80044	2.57149	1.17957	1.89045	1.80979	0.60081	1	68	1	1	0
CGGA_1380	Primary	GBM	WHO IV	0.895385	1	0.202942	0.745738	0.874902	0.416824	0.686317	1.66279	1.20048	0.813122	0.119612	0.038025	1	46	1	1	0
CGGA_1382	Primary	GBM	WHO IV	0.873846	1	1.29759	1.38633	2.92971	3.44037	2.53436	2.30783	0.976771	2.77711	1.03738	0.868771	1	57	1	1	0
CGGA_1391	Primary	GBM	WHO IV	1.31077	1	1.24709	1.06223	2.45902	0.813155	3.08311	0.93088	1.00073	2.60496	1.45436	0.022828	1	62	1	1	0
CGGA_1392	Primary	GBM	WHO IV	1.45538	1	0.188613	0.113919	0.130256	0.465012	0.717608	1.10906	0.293471	1.44492	0.992182	0.842209	1	62	1	1	0
CGGA_1402	Primary	GBM	WHO IV	6.24615	0	0.272686	0.226202	0.606751	0.611828	1.88626	2.8338	0.868248	2.71445	0.119612	0.067973	1	30	1	1	0
CGGA_1420	Primary	GBM	WHO IV	1.12	1	0.084472	0.39231	0.327693	0.611828	0.48379	0.214306	1.37031	1.21809	0.063112	0.236285	1	60	1	1	0
CGGA_1441	Primary	GBM	WHO IV	4.12308	1	0.352481	0.305178	0.422955	0.289202	0.471711	0.572309	0.088383	0.879299	0.04864	0.022828	1	70	1	1	0
CGGA_1452	Primary	GBM	WHO IV	1.44	1	0.428414	0.626711	0.814564	2.38998	2.56239	1.59292	0.073646	1.48899	0.724382	0.711751	1	53	1	1	0
CGGA_1457	Primary	GBM	WHO IV	0.96	1	0.45293	0.563423	0.46834	1.2592	0.37148	0.360469	0.254663	1.11858	0.778456	0.154446	1	60	1	1	0
CGGA_1462	Primary	GBM	WHO IV	0.578462	1	0.810318	0.355591	1.32813	2.43598	1.82248	2.52238	1.9078	2.68639	0.252029	0.067973	1	49	1	1	0
CGGA_1537	Primary	GBM	WHO IV	0.615385	0	0.099779	0.128427	0.144288	0.19302	0.118579	0.128048	0.117425	0.314859	0.063112	0.022828	1	73	0	0	0
CGGA_1546	Primary	GBM	WHO IV	0.686154	1	0.535839	1.06223	1.99904	3.31693	2.41676	2.64899	0.518131	1.79701	0.239312	0.338999	1	56	0	1	0
CGGA_1548	Primary	GBM	WHO IV	3.24308	1	0.949256	1.59954	1.77648	1.51113	2.7913	3.51131	0.806342	2.88278	1.01496	0.411741	1	53	1	1	0
CGGA_1564	Primary	GBM	WHO IV	0.584615	1	1.42044	4.45434	3.08886	3.53895	3.63686	4.21665	5.28693	5.21034	3.27438	2.79956	1	48	1	1	0
CGGA_1596	Primary	GBM	WHO IV	0.630769	1	0.966885	3.80786	2.82335	1.69584	3.17678	2.88984	1.80562	1.86641	0.289533	0.558383	1	63	1	1	0
CGGA_1597	Primary	GBM	WHO IV	0.535385	1	0.949256	2.36023	2.49544	2.34599	2.09688	0.956478	0.644259	0.68205	0.677748	0.022828	1	58	1	1	0
CGGA_1601	Primary	GBM	WHO IV	2.18462	1	1.71849	1.90864	3.73417	4.89871	4.24104	4.20256	3.57867	4.87592	0.992182	1.89637	1	66	1	1	0
CGGA_1612	Primary	GBM	WHO IV	2.20923	1	0.352481	0.864765	1.65341	0.379651	1.21542	0.481878	0.293471	0.443217	0.17402	0.022828	1	68	1	1	0
CGGA_1613	Primary	GBM	WHO IV	0.769231	0	1.29759	2.52461	1.89411	1.64765	3.10707	0.636682	3.26407	4.48764	2.13491	0.168394	1	53	1	1	0
CGGA_1626	Primary	GBM	WHO IV	2.14154	1	1.49731	3.29457	3.60995	4.07514	4.20038	4.62441	4.79174	4.87727	3.08838	1.60623	1	66	1	1	0
CGGA_1644	Primary	GBM	WHO IV	0.532308	1	0.202942	0.212621	0.087331	0.354354	0.26421	0.241977	0.073646	0.246392	0.147068	0.022828	1	48	1	1	0
CGGA_1687	Primary	GBM	WHO IV	4.35077	0	0.326331	0.252996	0.606751	1.50516	0.91128	1.18347	0.582537	0.897692	0.133404	0.067973	1	14	1	1	0
CGGA_1690	Primary	GBM	WHO IV	1.82154	1	0.720638	2.42325	2.53096	4.80314	3.43806	4.30204	2.28146	3.00708	1.36217	1.62239	1	60	1	1	0
CGGA_1694	Primary	GBM	WHO IV	1.92	1	0.339461	0.355591	0.501472	0.404534	1.07499	0.458379	0.83319	1.18058	0.187312	0.236285	1	55	1	1	0
CGGA_1706	Primary	GBM	WHO IV	4.19692	0	0.313091	0.343147	0.185586	0.392143	0.588407	0.282538	0.254663	1.05395	0.349988	0.022828	1	60	1	1	0
CGGA_1709	Primary	GBM	WHO IV	1.27692	1	1.21	2.56161	1.86024	1.05652	2.53121	0.82382	0.788168	2.81662	0.839124	1.41	1	47	1	1	0
CGGA_1713	Primary	GBM	WHO IV	1.02154	1	0.500841	0.864765	2.34396	3.11374	2.87406	4.00704	0.21481	3.05008	1.85299	1.38517	1	62	1	1	0
CGGA_1735	Primary	GBM	WHO IV	2.50154	1	0.084472	0.226202	0.264817	0.904616	0.37148	0.334945	0.073646	0.260334	0.034025	0.022828	1	54	1	1	0
CGGA_1819	Primary	GBM	WHO IV	3.10154	0	0.084472	0.142794	0.130256	0.164382	0.118579	0.186108	0.117425	0.328192	0.077442	0.20949	1	55	1	1	0
CGGA_1866	Primary	GBM	WHO IV	0.390769	1	1.74006	2.52173	4.06011	4.28042	4.05178	4.27082	4.58572	5.01883	2.1314	0.547589	1	68	1	1	0
CGGA_1901	Primary	GBM	WHO IV	1.66154	1	0.365395	0.198916	0.185586	0.120385	0.621745	0.128048	0.117425	0.232323	0.063112	0.022828	1	60	1	1	0
CGGA_413	Primary	GBM	WHO IV	0.563077	0	1.01476	1.61464	2.27985	3.68623	2.26092	3.61038	0.777387	3.281	0.32957	0.049511	1	54	1	1	0
CGGA_499	Primary	GBM	WHO IV	0.375385	1	0.645576	0.823093	1.39315	1.0919	1.47806	1.59574	1.20203	0.270306	0.277097	0.025431	1	51	1	0	0
CGGA_509	Primary	GBM	WHO IV	1.91692	1	0.084472	0.17112	0.832061	1.91163	2.49616	3.76531	0.806342	2.28729	0.619761	1.88288	1	38	1	1	0
CGGA_525	Primary	GBM	WHO IV	0.424615	1	0.803273	1.15193	1.66406	2.64914	1.62902	2.75649	1.55931	2.54083	0.319235	0.037528	1	61	1	0	0
CGGA_604	Primary	GBM	WHO IV	1.17231	1	0.969093	1.28118	1.57407	0.45915	1.52493	1.86791	0.586711	0.67056	0.689637	0.185163	1	46	1	1	0
CGGA_658	Primary	GBM	WHO IV	1.14462	1	0.927022	0.842239	1.34164	2.23653	2.77984	3.17735	1.49263	1.92729	0.556745	0.885477	1	55	1	0	0
CGGA_676	Primary	GBM	WHO IV	1.15692	1	0.767236	0.553375	0.614139	0.451117	0.449869	0.629502	0.546733	0.129816	0.188719	0.013219	1	60	1	0	0
CGGA_680	Primary	GBM	WHO IV	8.57846	1	0.306499	0.885873	1.61783	3.24872	2.2991	3.19229	0.554824	2.95678	0.339827	0.327109	1	44	1	1	0
CGGA_731	Primary	GBM	WHO IV	1.54769	1	1.01973	1.51502	1.89101	2.8088	2.17307	2.38796	0.086946	0.92803	-0.00724	0.049511	1	50	1	0	0
CGGA_782	Primary	GBM	WHO IV	0.889231	1	0.22387	0.098799	0.869808	1.43432	1.95354	2.2068	1.09836	2.82462	0.705377	0.957734	1	60	1	0	0
CGGA_789	Primary	GBM	WHO IV	1.06154	1	0.12501	0.152934	0.714622	1.62931	0.846922	1.60266	0.268259	-0.19541	-0.00724	-0.01156	1	50	1	0	0
CGGA_802	Primary	GBM	WHO IV	2.09538	1	0.306499	-0.09082	-0.01169	-0.15488	-0.1298	0.138364	-0.13603	-0.07368	0.031703	-0.03683	1	42	1	1	0
CGGA_808	Primary	GBM	WHO IV	3.59077	0	0.083119	-0.07815	0.119687	0.163406	0.017722	0.999567	1.52049	1.00515	0.081961	0.24794	1	38	1	1	0
CGGA_837	Primary	GBM	WHO IV	1.32923	1	0.51049	2.00104	2.53999	4.35998	2.31157	2.81808	0.974263	3.16873	0.447863	0.992384	1	57	1	1	0
CGGA_859	Primary	GBM	WHO IV	1.19077	1	0.984505	0.957513	1.56596	3.88226	2.57215	0.086294	0.288071	0.758244	0.24462	0.546928	1	56	1	0	0
CGGA_878	Primary	GBM	WHO IV	2.65538	1	1.2579	0.488931	2.22504	2.5084	2.6682	4.33589	0.625537	2.84013	0.774051	0.025431	1	42	0	1	0
CGGA_902	Primary	GBM	WHO IV	0.593846	1	0.408658	1.04743	1.48652	2.84202	2.44132	1.93694	1.62285	2.906	0.142295	0.119139	1	54	NA	NA	0
CGGA_D30	Primary	GBM	WHO IV	0.661538	1	0.767236	0.007347	0.350434	0.410181	0.252014	1.26771	2.48541	2.33644	0.32957	-0.03683	1	70	1	0	0
CGGA_D37	Primary	GBM	WHO IV	2.96923	1	0.849732	1.38644	1.74863	2.3596	2.21966	2.75208	1.73489	1.76744	1.05559	0.617627	1	55	1	1	0
CGGA_D57	Primary	GBM	WHO IV	2.35692	1	0.597523	0.790562	1.10304	0.861717	1.84322	3.24227	1.21198	2.24719	0.582664	0.885477	1	40	1	1	0
CGGA_P100	Primary	GBM	WHO IV	0.824615	1	1.10924	3.86511	3.38695	4.7456	4.6184	3.71105	2.91498	4.23554	1.72402	0.778372	1	67	NA	NA	0
CGGA_P112	Primary	GBM	WHO IV	2.56615	1	0.053402	0.084471	0.130256	0.090328	0.118579	0.186108	0.073646	0.114837	0.034025	0.022828	1	65	1	1	0
CGGA_P22	Primary	GBM	WHO IV	1.24923	1	1.5646	3.24392	3.6417	4.54333	3.95068	4.60368	2.39693	2.52524	1.42617	0.569101	1	62	1	1	0
CGGA_P28	Primary	GBM	WHO IV	0.329231	1	0.592487	1.62086	1.72568	2.45527	1.29528	2.78541	2.32096	2.35914	0.17402	0.351366	1	61	0	0	0
