# Supplementary material for: Development and validation of a predictive model in diagnosis and prognosis of primary glioblastoma patients based on Homeobox A family
Source: Discov Oncol. 2023 Jun 23;14:108. doi: 10.1007/s12672-023-00726-y (PMC10290013; doi:10.1007/s12672-023-00726-y)
Supplement: Supplementary file 3 — Additional file3 [file 12672_2023_726_MOESM3_ESM.xlsx]

## Sheet: Table S5
CGGA_ID	PRS_type	Histology	Grade	OS	Censor (alive=0; dead=1)	HOXA6	Gender(Female=0; Male=1)	Age	Radio_status	Chemo_status	IDH_mutation_status (Wildetype=0; Mutant=1)
CGGA_D62	Primary	GBM	WHO IV	1.36986	1	0.00115	0	49	1	1	0
CGGA_1219	Primary	GBM	WHO IV	5.80822	1	0.151478	0	57	1	1	1
CGGA_1314	Primary	GBM	WHO IV	0.471233	1	0.275734	0	27	0	0	1
CGGA_1384	Primary	GBM	WHO IV	0.523288	1	0.00115	0	39	1	1	1
CGGA_1409	Primary	GBM	WHO IV	6.16164	0	0.00115	0	24	1	1	1
CGGA_491	Primary	GBM	WHO IV	2.94247	1	0.863759	0	36	1	1	1
CGGA_700	Primary	GBM	WHO IV	0.465753	0	0.00115	0	24	1	1	1
CGGA_1287	Primary	GBM	WHO IV	1.46027	1	0.345448	1	29	1	1	1
CGGA_710	Primary	GBM	WHO IV	1.80822	1	0.251726	1	41	0	1	1
CGGA_747	Primary	GBM	WHO IV	2.65753	1	0.299349	1	29	1	0	1
CGGA_759	Primary	GBM	WHO IV	3.46027	1	0.071431	1	30	1	1	1
CGGA_761	Primary	GBM	WHO IV	5.0411	1	1.39407	1	45	1	0	1
CGGA_1007	Primary	GBM	WHO IV	0.945205	1	2.4776	0	57	1	1	0
CGGA_1008	Primary	GBM	WHO IV	0.863014	1	1.06302	0	54	1	1	0
CGGA_1011	Primary	GBM	WHO IV	0.29863	1	0.00115	0	46	1	0	0
CGGA_1023	Primary	GBM	WHO IV	1.86575	1	1.78916	0	56	1	1	0
CGGA_1035	Primary	GBM	WHO IV	1.55342	1	2.11558	0	60	1	1	0
CGGA_1053	Primary	GBM	WHO IV	1.0137	1	0.00115	0	63	1	1	0
CGGA_1073	Primary	GBM	WHO IV	0.739726	1	0.356746	0	42	1	0	0
CGGA_1091	Primary	GBM	WHO IV	3.05753	1	0.963141	0	51	1	1	0
CGGA_1139	Primary	GBM	WHO IV	3.27671	1	1.72532	0	53	1	1	0
CGGA_1180	Primary	GBM	WHO IV	7.2	0	1.8463	0	48	1	1	0
CGGA_1214	Primary	GBM	WHO IV	1.65479	1	0.475504	0	49	1	1	0
CGGA_1251	Primary	GBM	WHO IV	0.745205	1	1.20093	0	42	1	1	0
CGGA_1270	Primary	GBM	WHO IV	0.515068	1	0.422733	0	60	1	1	0
CGGA_1332	Primary	GBM	WHO IV	1.39726	0	1.20093	0	55	0	1	0
CGGA_1338	Primary	GBM	WHO IV	3.07397	1	0.613737	0	61	1	1	0
CGGA_274	Primary	GBM	WHO IV	1.67123	0	1.78916	0	55	1	1	0
CGGA_483	Primary	GBM	WHO IV	0.758904	1	0.00115	0	59	1	1	0
CGGA_494	Primary	GBM	WHO IV	10.4164	0	0.00115	0	58	1	1	0
CGGA_679	Primary	GBM	WHO IV	0.720548	1	0.164397	0	63	1	0	0
CGGA_804	Primary	GBM	WHO IV	1.68219	0	0.379079	0	53	1	1	0
CGGA_842	Primary	GBM	WHO IV	0.641096	1	0.660059	0	63	1	1	0
CGGA_848	Primary	GBM	WHO IV	0.558904	0	1.52487	0	54	1	0	0
CGGA_850	Primary	GBM	WHO IV	1.54521	0	0.22731	0	52	0	0	0
CGGA_876	Primary	GBM	WHO IV	0.435616	1	0.345448	0	60	NA	NA	0
CGGA_D35	Primary	GBM	WHO IV	1.81096	1	0.739859	0	68	1	0	0
CGGA_1001	Primary	GBM	WHO IV	9.00822	0	0.00115	1	11	0	1	0
CGGA_1015	Primary	GBM	WHO IV	0.449315	1	0.985134	1	62	1	0	0
CGGA_1024	Primary	GBM	WHO IV	8.42192	1	0.098611	1	64	1	1	0
CGGA_1026	Primary	GBM	WHO IV	4.30137	1	2.25469	1	57	1	1	0
CGGA_1039	Primary	GBM	WHO IV	1.99178	1	0.085085	1	40	0	1	0
CGGA_1045	Primary	GBM	WHO IV	0.953425	1	0.575577	1	79	1	1	0
CGGA_1049	Primary	GBM	WHO IV	2.21644	1	0.585212	1	58	1	1	0
CGGA_1070	Primary	GBM	WHO IV	0.912329	1	1.42119	1	37	1	0	0
CGGA_1072	Primary	GBM	WHO IV	2.9863	1	0.401072	1	26	1	1	0
CGGA_1074	Primary	GBM	WHO IV	0.235616	1	3.10572	1	50	1	1	0
CGGA_1077	Primary	GBM	WHO IV	1.61918	1	0.138442	1	47	1	0	0
CGGA_1083	Primary	GBM	WHO IV	1.23288	1	1.37754	1	59	1	1	0
CGGA_1109	Primary	GBM	WHO IV	3.69315	1	0.475504	1	42	NA	NA	0
CGGA_1114	Primary	GBM	WHO IV	1.26027	1	0.613737	1	53	1	1	0
CGGA_1124	Primary	GBM	WHO IV	1.32603	1	0.098611	1	47	1	1	0
CGGA_1171	Primary	GBM	WHO IV	1.12877	1	0.454627	1	40	1	1	0
CGGA_1216	Primary	GBM	WHO IV	0.854795	1	2.09216	1	44	1	1	0
CGGA_1224	Primary	GBM	WHO IV	0.742466	1	0.311013	1	57	1	1	0
CGGA_1234	Primary	GBM	WHO IV	1.93151	1	0.632445	1	32	1	1	0
CGGA_1237	Primary	GBM	WHO IV	0.810959	1	1.57886	1	62	1	1	0
CGGA_1240	Primary	GBM	WHO IV	0.0520548	1	0.00115	1	33	0	0	0
CGGA_1258	Primary	GBM	WHO IV	0.312329	1	1.13034	1	42	0	0	0
CGGA_1275	Primary	GBM	WHO IV	0.50137	1	0.299349	1	70	1	1	0
CGGA_1299	Primary	GBM	WHO IV	1.50685	1	1.02814	1	54	1	1	0
CGGA_1313	Primary	GBM	WHO IV	1.03836	1	0.00115	1	42	1	1	0
CGGA_1320	Primary	GBM	WHO IV	0.161644	1	0.00115	1	19	0	1	0
CGGA_1342	Primary	GBM	WHO IV	6.42466	0	0.098611	1	47	1	1	0
CGGA_413	Primary	GBM	WHO IV	0.50137	0	2.41157	1	54	1	1	0
CGGA_499	Primary	GBM	WHO IV	0.334247	1	1.16927	1	51	1	0	0
CGGA_525	Primary	GBM	WHO IV	0.378082	1	1.42119	1	61	1	0	0
CGGA_604	Primary	GBM	WHO IV	1.04384	1	1.57404	1	46	1	1	0
CGGA_658	Primary	GBM	WHO IV	1.01918	1	2.28746	1	55	1	0	0
CGGA_676	Primary	GBM	WHO IV	1.03014	1	0.556111	1	60	1	0	0
CGGA_680	Primary	GBM	WHO IV	7.63836	1	2.493	1	44	1	1	0
CGGA_731	Primary	GBM	WHO IV	1.37808	1	1.43723	1	50	1	0	0
CGGA_782	Primary	GBM	WHO IV	0.791781	1	1.57886	1	60	1	0	0
CGGA_789	Primary	GBM	WHO IV	0.945205	1	0.748459	1	50	1	0	0
CGGA_802	Primary	GBM	WHO IV	1.86575	1	0.098611	1	42	1	1	0
CGGA_808	Primary	GBM	WHO IV	3.19726	0	0.23957	1	38	1	1	0
CGGA_837	Primary	GBM	WHO IV	1.18356	1	1.88187	1	57	1	1	0
CGGA_859	Primary	GBM	WHO IV	1.06027	1	2.00167	1	56	1	0	0
CGGA_878	Primary	GBM	WHO IV	2.36438	1	3.07366	1	42	0	1	0
CGGA_902	Primary	GBM	WHO IV	0.528767	1	2.49555	1	54	NA	NA	0
CGGA_D30	Primary	GBM	WHO IV	0.589041	1	0.00115	1	70	1	0	0
CGGA_D37	Primary	GBM	WHO IV	2.64384	1	2.01597	1	55	1	1	0
CGGA_D57	Primary	GBM	WHO IV	2.09863	1	1.15641	1	40	1	1	0
