# Supplementary material for: Development and validation of a predictive model in diagnosis and prognosis of primary glioblastoma patients based on Homeobox A family
Source: Discov Oncol. 2023 Jun 23;14:108. doi: 10.1007/s12672-023-00726-y (PMC10290013; doi:10.1007/s12672-023-00726-y)
Supplement: Supplementary file 4 — Additional file4 [file 12672_2023_726_MOESM4_ESM.xlsx]

## Sheet: Table S6
Sample	Histology	Recurrence	survival	status	Gender	Age	HOXA1	HOXA2	HOXA3	HOXA4	HOXA5	HOXA6	HOXA7	HOXA9	HOXA10	HOXA11	HOXA13	IDH1_status	Therapy_Class
TCGA.06.5417	GBM	Primary	5.1	0	Female	45.4	-0.368667	-1.3536	-2.1034	-5.012	-2.33237	0.148667	-0.7777	0.501286	1.28725	-0.9024	0.729333	Mutant	TMZ Chemoradiation, TMZ Chemo
TCGA.12.0827	GBM	Primary	38.8	1	Female	38.6	-0.174667	0.1078	0.0846667	-0.3528	-0.54875	-0.046	-0.9718	-2.245	-1.68725	-1.2456	-2.7295	Mutant	Standard Radiation, TMZ Chemo
TCGA.16.0850	GBM	Primary	16.4	1	Female	52.8	-0.263667	0.0274	-0.6266	-1.9384	-1.11925	0.0986667	0.0496	-1.479	-1.0465	-0.8298	-1.3545	Mutant	Standard Radiation
TCGA.02.2483	GBM	Primary	15.3	0	Male	43.7	-0.219333	0.8282	0.550333	1.924	1.061	-0.018	1.8402	-0.569286	0.54725	-1.0668	-0.048	Mutant	TMZ Chemoradiation, TMZ Chemo
TCGA.06.0128	GBM	Primary	22.7	1	Male	66.3	-0.263	-0.4314	-0.0250667	-0.6374	0.03	-0.116667	1.133	0.72	1.79588	0.8754	-1.52183	Mutant	Standard Radiation, TMZ Chemo
TCGA.06.0221	GBM	Primary	19.8	1	Male	31	-0.523	0.9088	-0.00726667	-0.0344	-0.663	0.274667	0.1646	-0.128714	-0.214	-1.0844	-1.05033	Mutant	Standard Radiation
TCGA.08.0344	GBM	Primary	115.9	1	Male	66.4	0.112667	-0.1904	-1.25127	-3.3826	-1.34638	-0.095	-1.0034	-2.06186	-1.77875	-1.315	-2.63933	Mutant	Nonstandard Radiation, Alkylating Chemo
TCGA.14.1456	GBM	Primary	41	0	Male	23.9	-0.317333	-0.3548	-1.26273	-3.0684	-2.12	-0.444333	-0.944	-1.446	-2.20138	-0.70225	-2.243	Mutant	Standard Radiation
TCGA.14.4157	GBM	Primary	3.4	0	Male	40.6	-0.502	-0.7938	-1.90964	-4.7678	-2.33325	-0.106667	0.3691	-0.817429	-0.7145	-1.038	-0.0246667	Mutant	TMZ Chemoradiation, TMZ Chemo
TCGA.16.0849	GBM	Primary	26.1	0	Male	54.6	-0.489667	-0.2232	-0.9774	-3.4372	-0.963	-0.025	0.9314	-1.07043	0.260375	-0.6002	1.35	Mutant	Standard Radiation
TCGA.27.2521	GBM	Primary	10.4	0	Male	34.7	-0.539333	3.549	0.2614	1.2122	0.35475	-0.134667	2.037	2.24086	1.20138	-0.3818	0.607333	Mutant	Standard Radiation, TMZ Chemo
TCGA.32.4208	GBM	Primary	21.1	0	Male	25.2	-0.0593333	-0.6192	-1.12814	-4.4608	-2.40212	0.0443333	-1.4476	-1.13629	0.063875	-1.0435	-1.2274	Mutant	TMZ Chemoradiation, TMZ Chemo
TCGA.02.0009	GBM	Primary	10.6	1	Female	61.5	0.746333	1.891	1.6382	2.0514	1.96075	0.111	2.2966	0.395714	1.04638	-1.414	-2.88117	Wild-type	Nonstandard Radiation
TCGA.02.0011	GBM	Primary	20.7	1	Female	19	0.118	-0.4214	-1.14033	-3.3166	-1.91725	-0.246667	-1.2661	-1.78014	-1.95325	-1.0822	-2.43883	Wild-type	TMZ Chemoradiation, TMZ Chemo
TCGA.02.0023	GBM	Primary	20.1	1	Female	38.3	-0.174	0.8276	0.7478	2.7938	1.73263	0.108333	2.3467	0.768	-0.422625	-1.6528	-2.13683	Wild-type	TMZ Chemoradiation, TMZ Chemo
TCGA.02.0027	GBM	Primary	12.2	1	Female	33.9	-0.364333	0.3586	0.4482	1.0382	0.994875	-0.161333	0.6801	-0.146	-0.891125	-1.1976	-2.093	Wild-type	TMZ Chemoradiation, TMZ Chemo
TCGA.02.0038	GBM	Primary	10.7	1	Female	48.6	-0.466333	-0.2604	-0.232	-1.4862	-0.602125	0.0233333	-0.7383	-1.31157	-0.87	-0.7996	-1.20333	Wild-type	Standard Radiation
TCGA.02.0054	GBM	Primary	6.5	1	Female	44.4	-0.246667	3.2176	1.19853	2.0604	2.18712	0.120333	2.1033	3.83843	1.55275	1.0626	-1.16583	Wild-type	TMZ Chemoradiation, TMZ Chemo
TCGA.02.0060	GBM	Primary	6	1	Female	66.1	-0.410667	-0.0126	0.121333	-2.2954	-1.42625	0.006	-0.8252	-0.948857	-1.4075	-0.5806	-2.2385	Wild-type	TMZ Chemoradiation, TMZ Chemo
TCGA.02.0069	GBM	Primary	28.7	0	Female	31.9	-0.163333	-0.9328	-1.67747	-4.685	-2.69062	-0.0523333	-1.6977	-1.90157	-2.30225	-0.9054	-2.39317	Wild-type	TMZ Chemoradiation, TMZ Chemo
TCGA.02.0074	GBM	Primary	10.2	1	Female	68.2	-0.265333	-1.0288	-1.34247	-3.8552	-2.28975	-0.210333	0.0309	-1.36543	-1.72425	-0.6434	-1.33133	Wild-type	TMZ Chemoradiation, TMZ Chemo
TCGA.02.0086	GBM	Primary	8.8	1	Female	45.9	0.504333	-0.0134	-0.0967333	-2.0354	-0.488375	0.326333	-0.1733	-1.38471	-1.668	-0.8174	-1.94017	Wild-type	TMZ Chemoradiation, TMZ Chemo
TCGA.02.0104	GBM	Primary	65	1	Female	29.3	-0.612667	1.002	0.727333	3.2446	1.49087	0.129	1.8065	-1.27243	-0.67725	-1.8732	-1.47333	Wild-type	TMZ Chemoradiation, TMZ Chemo
TCGA.06.0137	GBM	Primary	26.7	1	Female	63.7	0.404667	-0.0514	-0.0310667	-2.5498	0.428125	0.0883333	2.4373	-1.529	-1.5045	-1.3478	-2.283	Wild-type	Standard Radiation, Alkylating Chemo
TCGA.06.0145	GBM	Primary	2.3	1	Female	53.8	0.062	-0.4454	-0.5328	-2.6396	-0.630375	0.172333	1.07	-3.02614	-2.61775	-1.7142	-2.84167	Wild-type	Unspecified Radiation
TCGA.06.0147	GBM	Primary	17.8	1	Female	51.3	0.681	-0.3864	-0.178071	-1.6162	-1.37625	-0.476	-0.5728	-1.88817	-1.93037	-1.6682	-2.444	Wild-type	Standard Radiation, TMZ Chemo
TCGA.06.0157	GBM	Primary	3.2	1	Female	63.3	0.182667	3.7666	1.56027	2.7918	1.96025	-0.00166667	2.181	1.15457	-0.632875	-1.1172	-2.20533	Wild-type	Standard Radiation
TCGA.06.0168	GBM	Primary	19.7	1	Female	59.6	-0.0503333	0.3474	0.282867	0.5264	0.965375	0.209333	0.2237	-0.941286	-1.2435	-1.45	-1.7335	Wild-type	TMZ Chemoradiation, TMZ Chemo
TCGA.06.0173	GBM	Primary	4.5	1	Female	72.7	0.398667	4.0126	1.966	2.8488	2.97187	0.143667	2.2162	0.589143	0.628125	-1.5422	-0.3725	Wild-type	Unspecified Radiation
TCGA.06.0197	GBM	Primary	5.6	1	Female	66	-0.222333	1.4838	0.404533	2.5416	1.20362	0.07	1.6142	-0.814429	0.262	-1.2332	-2.102	Wild-type	Unspecified Radiation
TCGA.06.0208	GBM	Primary	8.4	1	Female	52.3	-0.459	0.621	0.613667	3.073	1.86813	-0.202	0.9469	-0.528571	0.999125	-1.7778	-2.112	Wild-type	Nonstandard Radiation
TCGA.06.0210	GBM	Primary	7.4	1	Female	72.8	0.391	3.106	0.311133	3.0586	1.76	0.0566667	0.8636	3.64943	0.97575	-0.9746	-0.992	Wild-type	Standard Radiation
TCGA.06.0213	GBM	Primary	0.5	1	Female	55.1	0.653	0.0148	0.215067	1.5478	0.6465	-0.0163333	1.1081	-1.63443	-0.803	-1.1684	-2.55383	Wild-type	Unspecified Radiation
TCGA.06.0237	GBM	Primary	13.6	1	Female	75.9	0.501667	3.8182	1.83933	2.3396	2.85575	0.157333	2.2643	2.791	0.99025	-1.261	-0.652833	Wild-type	TMZ Chemoradiation, TMZ Chemo
TCGA.06.0241	GBM	Primary	48.7	1	Female	66	-0.341	-0.1748	-1.05587	-1.9454	-0.114	-0.144	0.7796	-1.92186	-0.876125	-1.898	-2.00333	Wild-type	Standard Radiation
TCGA.06.0645	GBM	Primary	5.8	1	Female	56	-0.165333	0.5892	0.0396667	0.1694	0.47675	0.166667	0.652	-1.22414	-0.15825	-2.2886	-1.867	Wild-type	Unspecified Radiation
TCGA.06.0649	GBM	Primary	2.1	1	Female	73.4	-0.220333	1.5428	1.02893	1.7058	1.29287	0.0143333	2.1494	3.37629	0.793	-0.7658	-0.456	Wild-type	Unspecified Radiation
TCGA.06.0875	GBM	Primary	43.5	0	Female	61.1	0.042	2.813	1.92833	3.511	2.2775	-0.067	2.4985	2.86914	0.746625	-0.65	0.704	Wild-type	Standard Radiation, TMZ Chemo
TCGA.06.0876	GBM	Primary	46.2	0	Female	72.2	0.204	1.4074	1.44707	2.176	0.493875	-0.08	1.9767	-1.01386	-0.112125	-1.2164	-1.92683	Wild-type	Standard Radiation, TMZ Chemo
TCGA.06.0939	GBM	Primary	26.8	1	Female	79.1	0.201333	0.771	-0.0290667	0.7774	0.96425	-0.256333	0.9419	0.709	-1.224	-1.23267	-2.8026	Wild-type	TMZ Chemoradiation, TMZ Chemo
TCGA.06.1801	GBM	Primary	11.8	1	Female	56.2	-0.595667	0.8786	0.0691333	1.512	1.95525	-0.00833333	1.5868	3.44129	0.976	-0.8236	1.1585	Wild-type	Standard Radiation, TMZ Chemo
TCGA.06.2558	GBM	Primary	12.5	1	Female	75.3	-0.538667	3.016	1.1418	2.2114	1.53887	0.0783333	2.575	2.65071	-0.261125	-1.6236	-1.43267	Wild-type	Standard Radiation
TCGA.06.2561	GBM	Primary	17.6	1	Female	53.4	0.457333	2.821	1.36887	1.4812	2.28112	-0.219333	-0.8768	-0.902857	-1.50313	-1.0918	-1.75683	Wild-type	TMZ Chemoradiation, TMZ Chemo
TCGA.06.2563	GBM	Primary	30.6	0	Female	72.9	-0.452333	-0.6726	-1.18967	-3.6618	-1.24438	-0.06	-1.3294	-1.85714	-2.597	-1.3026	-3.31867	Wild-type	TMZ Chemoradiation, TMZ Chemo
TCGA.06.2569	GBM	Primary	0.4	0	Female	24.4	-0.351333	2.2588	1.10353	-0.1066	2.37988	0.801	1.916	3.70571	1.51713	0.6594	2.8195	Wild-type	Unspecified Radiation
TCGA.06.5418	GBM	Primary	2.7	1	Female	75.5	0.0356667	0.3496	0.791533	1.5674	0.945	0.440667	1.6632	-0.233857	-2.15488	-1.312	-1.70867	Wild-type	Unspecified Radiation
TCGA.08.0245	GBM	Primary	37.8	1	Female	31.8	-0.621333	-0.4952	-1.88493	-2.7558	-1.9785	-0.209	-1.0264	-2.07343	-2.32638	-2.1034	-3.3135	Wild-type	Standard Radiation, TMZ Chemo
TCGA.08.0246	GBM	Primary	4.2	1	Female	57.4	-0.322	-0.21	-0.620267	-1.6342	-0.279125	0.169667	1.0943	-1.40771	-1.733	-1.5228	-2.45833	Wild-type	TMZ Chemoradiation, TMZ Chemo
TCGA.08.0345	GBM	Primary	1.7	1	Female	71.1	0.27	0.6576	0.7532	2.7084	1.83137	0.187	2.1366	-1.12271	0.761125	-1.7426	-0.479833	Wild-type	Nonstandard Radiation
TCGA.08.0354	GBM	Primary	17.9	1	Female	52.6	0.44	2.484	1.18367	2.854	1.99175	0.0243333	1.6989	-0.208571	0.090125	-1.358	-1.58283	Wild-type	Standard Radiation, TMZ Chemo
TCGA.08.0355	GBM	Primary	24.6	1	Female	30.4	0.153333	0.2678	-0.0203333	1.179	1.58038	0.0126667	1.2163	3.07786	1.09462	-1.339	-0.4925	Wild-type	TMZ Chemoradiation, TMZ Chemo
TCGA.08.0359	GBM	Primary	3.4	1	Female	59.5	-0.247667	2.8276	0.896067	2.511	1.814	0.195333	2.4731	-0.215571	-0.1575	-1.65	-1.31183	Wild-type	Nonstandard Radiation
TCGA.08.0375	GBM	Primary	12.2	1	Female	51.9	-0.314333	0.1796	0.0462667	-0.4292	0.21275	-0.0386667	1.2859	-1.28229	-1.927	-2.2926	-1.46167	Wild-type	Standard Radiation
TCGA.08.0380	GBM	Primary	14.9	1	Female	74.7	0.512333	3.3236	1.25967	2.922	1.86037	-0.0616667	2.8076	2.14971	0.1675	-1.369	-1.61533	Wild-type	Standard Radiation, TMZ Chemo
TCGA.12.0616	GBM	Primary	14.7	1	Female	36.8	0.232333	2.9276	0.894733	2.0566	1.61375	0.0676667	1.9451	0.339	0.415875	-1.1726	-1.11683	Wild-type	TMZ Chemoradiation, TMZ Chemo
TCGA.12.0656	GBM	Primary	94.8	1	Female	48.9	-0.491667	0.034	-0.138733	-0.7986	-0.126125	0.151	1.1601	-2.10229	-1.17125	-1.9242	-4.04467	Wild-type	Standard Radiation, TMZ Chemo
TCGA.12.0692	GBM	Primary	3.6	1	Female	75.3	-0.15	3.033	1.59807	2.6992	1.77612	-0.0323333	2.2256	2.97643	0.83775	-1.8534	-1.61633	Wild-type	TMZ Chemo
TCGA.12.0775	GBM	Primary	7.6	1	Female	75.5	-0.488333	0.533	1.11493	1.8598	1.35763	0.0813333	1.4284	-1.36257	-0.3295	-1.6508	-3.2935	Wild-type	TMZ Chemoradiation, TMZ Chemo
TCGA.12.1088	GBM	Primary	127.6	1	Female	53.9	-0.775	2.8108	0.5876	2.0924	0.245125	0.0913333	1.328	2.49714	-0.757375	-1.5665	-1.59583	Wild-type	Standard Radiation, Alkylating Chemo
TCGA.12.1093	GBM	Primary	16	1	Female	66.5	-0.450667	2.3994	-0.678	-3.7316	0.337375	-0.365333	-1.3038	0.122857	-2.55388	-1.2312	-3.10617	Wild-type	TMZ Chemoradiation, TMZ Chemo
TCGA.12.1597	GBM	Primary	22.2	1	Female	62.6	0.249667	1.6806	-1.02907	-1.5706	-0.5465	0.252333	0.6076	-3.93717	-2.68225	-1.5418	-3.8708	Wild-type	Standard Radiation, TMZ Chemo
TCGA.12.1598	GBM	Primary	15.7	1	Female	75.9	-0.852667	-0.1282	-0.8064	-3.3042	1.14975	-0.232667	-1.4229	1.53186	-1.43938	-1.6952	-3.58433	Wild-type	TMZ Chemoradiation, TMZ Chemo
TCGA.12.1599	GBM	Primary	25.7	1	Female	47.7	-0.786667	-1.296	-1.70053	-1.8966	-1.03462	0.244	-0.5004	-2.02929	-2.47363	-2.5736	-3.49433	Wild-type	TMZ Chemoradiation, TMZ Chemo
TCGA.12.3646	GBM	Primary	44	1	Female	59.8	-0.07	2.4136	0.5544	2.065	2.03125	-0.0236667	2.1355	0.512571	2.12825	-1.45875	0.542167	Wild-type	TMZ Chemoradiation, TMZ Chemo
TCGA.12.3648	GBM	Primary	26.9	1	Female	61.5	-0.205667	-0.451	0.577533	-2.1824	0.413875	-0.702333	1.5373	-1.67357	-2.148	-0.521	-1.82433	Wild-type	TMZ Chemoradiation, TMZ Chemo
TCGA.12.3653	GBM	Primary	14.5	1	Female	34.3	-0.701667	1.3702	0.0312	0.0628	1.50887	0.3	2.0539	-0.961	1.5835	-1.3946	-0.891667	Wild-type	TMZ Chemoradiation, TMZ Chemo
TCGA.12.5295	GBM	Primary	14.9	1	Female	60.7	-0.283333	3.4104	-0.123667	-4.0952	0.544375	0.406	-0.6591	-0.512143	-1.17375	-2.207	-2.63817	Wild-type	TMZ Chemoradiation, TMZ Chemo
TCGA.12.5299	GBM	Primary	3.2	1	Female	56	-0.144	0.9124	0.582533	1.483	1.221	0.781667	2.4501	-2.51357	-1.257	-2.548	-2.235	Wild-type	TMZ Chemoradiation, TMZ Chemo
TCGA.14.0786	GBM	Primary	23.1	1	Female	50.9	-0.688333	-1.5972	-2.35153	-4.5944	-2.57938	0.126	-1.6224	-4.094	-3.70688	-1.7222	-4.074	Wild-type	Standard Radiation, TMZ Chemo
TCGA.14.0790	GBM	Primary	13.8	1	Female	64.8	-0.144	3.7008	0.827467	-3.45	1.66088	-0.0646667	-0.3445	0.441714	-0.78175	-0.7788	-2.58667	Wild-type	TMZ Chemoradiation, TMZ Chemo
TCGA.14.0817	GBM	Primary	5.4	1	Female	69.6	-0.098	0.0634	0.241533	-0.6024	0.440875	0.052	0.7594	-0.495571	-0.578875	-0.9062	-1.3805	Wild-type	Unspecified Radiation
TCGA.14.1034	GBM	Primary	15.9	1	Female	60.3	-0.346333	-1.076	-1.91367	-4.2134	-1.45875	0.379	-0.4406	-2.11814	-2.735	-1.0768	-3.7705	Wild-type	Standard Radiation, Alkylating Chemo
TCGA.14.1037	GBM	Primary	19.3	1	Female	66.9	0.305	2.4954	1.06	1.8064	2.17537	0.539	0.1931	-0.606429	0.498	-1.842	-1.38967	Wild-type	Standard Radiation, TMZ Chemo
TCGA.14.1396	GBM	Primary	1.1	1	Female	78.7	-0.016	1.009	0.4572	2.703	1.773	0.352667	1.3113	2.78414	1.67312	-0.82	-0.148	Wild-type	Unspecified Radiation
TCGA.14.1823	GBM	Primary	17.9	1	Female	58.5	0.986	0.6872	0.374	1.4676	2.50888	0.377667	0.2931	-0.493143	-1.14213	-0.9835	-3.1996	Wild-type	TMZ Chemoradiation, TMZ Chemo
TCGA.14.2554	GBM	Primary	17.5	1	Female	52.3	-1.33533	-0.683	-0.3012	-1.7	0.170625	0.0946667	1.4605	-1.94729	-0.679375	-2.1908	-2.59167	Wild-type	Nonstandard Radiation
TCGA.19.0957	GBM	Primary	21.9	1	Female	48.5	-1.096	1.1888	0.562733	1.2868	1.934	0.768	1.7581	-0.759571	-0.033125	-0.4338	-0.572167	Wild-type	TMZ Chemoradiation, TMZ Chemo
TCGA.19.1390	GBM	Primary	25.4	1	Female	63.1	-0.423333	1.816	1.20027	-3.1838	-0.9355	-0.329333	-1.1205	-2.00371	-0.730875	-0.7654	1.232	Wild-type	Unspecified Radiation
TCGA.19.1786	GBM	Primary	7.2	0	Female	64.5	-1.16667	-1.498	-1.38047	-3.7872	0.07925	-0.0783333	-2.41611	-1.62814	-0.404625	-1.48575	-3.50433	Wild-type	Standard Radiation
TCGA.19.2619	GBM	Primary	9.7	0	Female	55.2	0.600667	2.6362	1.51647	2.6646	1.80963	-0.06	2.4233	-0.701571	0.73475	-1.4268	-1.297	Wild-type	TMZ Chemoradiation, TMZ Chemo
TCGA.19.2631	GBM	Primary	7	1	Female	74.5	-0.267333	0.6312	0.737333	1.435	1.00038	-0.0636667	1.197	-1.96429	-2.55788	-1.56075	-2.78483	Wild-type	Standard Radiation
TCGA.26.5135	GBM	Primary	8.9	1	Female	72.5	-0.228333	4.4034	1.38307	1.877	1.90613	-0.004	2.4364	1.55214	0.15575	-2.292	-3.1005	Wild-type	Unspecified Radiation
TCGA.26.5136	GBM	Primary	19	1	Female	78	0.354	3.954	2.1776	3.2796	3.13413	0.978	3.1243	3.00286	1.63213	-1.1302	-2.42367	Wild-type	Unspecified Radiation
TCGA.27.1833	GBM	Primary	24.2	1	Female	67.3	-0.0133333	-0.0984	0.683333	-2.1966	1.47087	0.519	0.5497	-2.00917	1.3895	-0.7256	-1.80017	Wild-type	Standard Radiation, TMZ Chemo
TCGA.27.1835	GBM	Primary	21.3	1	Female	53.2	-0.669	0.7128	1.02393	-0.1048	1.59862	0.393	2.1385	-2.06514	-0.589	-2.41	-2.71633	Wild-type	TMZ Chemoradiation, TMZ Chemo
TCGA.27.1838	GBM	Primary	11.5	1	Female	59.4	0.0656667	2.8576	1.40253	1.6788	2.31838	0.0543333	2.6529	1.22857	0.450375	-1.3428	-1.3665	Wild-type	Standard Radiation, TMZ Chemo
TCGA.27.2526	GBM	Primary	2.9	1	Female	79.3	-0.448	-0.117	-0.531733	-0.701	-1.511	-0.5435	-1.0308	-3.08886	-2.70225	-1.762	-2.839	Wild-type	Unspecified Radiation
TCGA.28.1750	GBM	Primary	8.3	0	Female	40.6	0.264333	4.529	2.07907	2.9902	3.19425	1.20933	2.0143	-0.0645714	1.34563	-1.837	-0.418333	Wild-type	TMZ Chemoradiation, TMZ Chemo
TCGA.28.1751	GBM	Primary	7.6	0	Female	61	-0.295667	-1.0624	-1.02027	0.9146	-0.096375	0.317667	1.0342	-3.09443	-1.78038	-2.28325	-4.25833	Wild-type	TMZ Chemoradiation, TMZ Chemo
TCGA.28.1752	GBM	Primary	8.5	0	Female	42.6	0.279667	-0.0044	-0.0635333	0.5414	1.13888	0.781667	1.7586	0.273143	0.725625	-1.5136	-2.19517	Wild-type	TMZ Chemoradiation, TMZ Chemo
TCGA.28.1755	GBM	Primary	1.6	1	Female	52.7	0.198667	3.6264	1.83647	2.3426	1.84787	1.633	2.9612	2.78471	0.890125	-2.3638	-3.80333	Wild-type	TMZ Chemoradiation, TMZ Chemo
TCGA.28.2509	GBM	Primary	4.8	0	Female	77.3	-0.699667	1.0528	0.0806	-0.6802	0.39	-0.023	-0.9362	-1.49614	-2.82362	-1.9974	-2.999	Wild-type	Standard Radiation, TMZ Chemo
TCGA.28.2513	GBM	Primary	7.3	0	Female	69.6	0.002	0.4584	0.888533	-1.6318	1.14187	-0.0116667	1.3448	-0.244714	0.82525	-1.7126	-1.6745	Wild-type	TMZ Chemoradiation, TMZ Chemo
TCGA.28.5209	GBM	Primary	2.5	0	Female	66.7	0.284333	2.9544	1.1244	1.0508	1.94237	0.303333	1.9768	-0.355714	0.90775	-0.827	-2.44875	Wild-type	Nonstandard Radiation, TMZ Chemo
TCGA.28.5219	GBM	Primary	22.7	0	Female	47.2	0.028	3.7622	1.499	2.1386	2.2575	0.669333	1.9303	0.464	0.725125	-1.025	-0.4385	Wild-type	Nonstandard Radiation, TMZ Chemo
TCGA.32.1982	GBM	Primary	4.7	1	Female	76	0.220333	-0.3494	1.40793	1.0978	1.52337	0.353333	1.8509	-1.37883	-0.349125	-0.435	-1.4164	Wild-type	Alkylating Chemo
TCGA.32.2494	GBM	Primary	20.8	1	Female	58	0.232	0.5012	0.7164	2.1786	1.235	0.445333	2.0978	2.51029	1.59025	-0.06925	-0.6995	Wild-type	TMZ Chemoradiation, TMZ Chemo
TCGA.32.2495	GBM	Primary	15	1	Female	59.9	-0.330333	-0.1332	0.7454	-2.0744	0.887875	0.140667	-1.0951	-2.47514	-1.4355	-0.91275	-2.5334	Wild-type	TMZ Chemoradiation, TMZ Chemo
TCGA.32.4213	GBM	Primary	19.9	0	Female	47.2	-0.028	0.3442	0.6894	2.0316	0.990625	0.0383333	1.7905	-1.57357	0.845375	-1.4342	-1.43017	Wild-type	TMZ Chemoradiation, TMZ Chemo
TCGA.41.3393	GBM	Primary	4.4	1	Female	81.9	-0.511	-0.649	-0.316	-2.1906	0.702	-0.0873333	0.8221	-0.617571	-1.12075	-1.46475	-3.3748	Wild-type	TMZ Chemoradiation, TMZ Chemo
TCGA.76.4928	GBM	Primary	3.1	1	Female	85.6	0.519	2.2508	1.12233	2.2212	2.01625	0.753667	2.064	2.601	0.16375	-1.6996	-0.4545	Wild-type	Nonstandard Radiation, TMZ Chemo
TCGA.76.4931	GBM	Primary	9.2	1	Female	70.7	0.213333	2.4406	1.30553	2.3388	1.87688	0.185	1.4422	1.95486	-0.786125	-2.0986	-1.78967	Wild-type	Nonstandard Radiation, TMZ Chemo
TCGA.02.0003	GBM	Primary	4.7	1	Male	50.2	0.01	2.5902	1.69727	3.1756	1.36825	0.156333	2.1904	4.264	1.734	0.0456	-0.811667	Wild-type	Standard Radiation
TCGA.02.0004	GBM	Primary	11.3	1	Male	59.2	-0.0283333	0.539	0.735067	-0.4682	-1.09662	0.0603333	-0.9782	-1.23186	-0.136875	-0.3548	-2.07017	Wild-type	TMZ Chemoradiation, TMZ Chemo
TCGA.02.0016	GBM	Primary	87.1	1	Male	50	-0.318667	1.1672	-0.731	-2.7766	-0.2	-0.056	-0.3108	-1.08886	-1.68938	-1.524	-2.3525	Wild-type	Standard Radiation, TMZ Chemo
TCGA.02.0025	GBM	Primary	42.7	1	Male	47.6	-0.499	0.7358	0.675667	0.6564	-0.9795	0.0896667	0.5603	-0.299429	-1.90688	-1.721	-2.4185	Wild-type	Standard Radiation, TMZ Chemo
TCGA.02.0033	GBM	Primary	2.8	1	Male	55	0.120333	0.1126	0.783667	2.439	-0.174875	0.104333	-0.2028	-0.980857	-0.731625	-1.074	-1.81733	Wild-type	Standard Radiation
TCGA.02.0034	GBM	Primary	14.1	1	Male	60.7	-0.0626667	1.4008	0.7932	1.4284	0.696125	-0.0146667	1.067	-0.387714	0.45725	-0.4588	-1.23933	Wild-type	Standard Radiation, TMZ Chemo
TCGA.02.0046	GBM	Primary	6.9	1	Male	61.4	-0.0306667	3.4028	2.07053	3.5378	-0.36375	-0.103333	1.3723	-1.51286	-0.86825	-0.9726	-1.40017	Wild-type	Standard Radiation
TCGA.02.0047	GBM	Primary	14.7	1	Male	78.7	-0.488	-0.0902	-0.7438	-1.922	-1.0355	-0.201333	0.8859	-0.904143	-0.489875	-0.7796	-1.00433	Wild-type	Standard Radiation
TCGA.02.0048	GBM	Primary	3.2	1	Male	80.2	-0.827667	2.2246	0.181867	0.3738	0.875	-0.0456667	2.171	3.35086	1.23675	-0.6242	-0.875833	Wild-type	Unspecified Radiation
TCGA.02.0052	GBM	Primary	12.6	1	Male	49.5	0.483	0.0248	-0.213933	-0.8016	0.266	-0.053	1.0813	-0.0225714	-0.479375	-0.7058	-0.786167	Wild-type	TMZ Chemoradiation, TMZ Chemo
TCGA.02.0064	GBM	Primary	19.7	1	Male	50	0.0956667	-0.1906	0.4972	0.0068	0.872	0.267667	2.1852	-0.0688571	-0.775625	-0.7018	-2.143	Wild-type	TMZ Chemoradiation, TMZ Chemo
TCGA.02.0068	GBM	Primary	26.4	1	Male	57.9	-0.155667	-0.0764	-0.887467	-1.6022	-0.616	-0.0766667	0.8816	-0.362143	-1.11163	-1.5608	-2.51017	Wild-type	TMZ Chemoradiation, TMZ Chemo
TCGA.02.0070	GBM	Primary	25.1	0	Male	71	-0.167333	2.1416	0.522733	1.433	0.7425	0.119667	1.9932	-0.426714	-0.1575	-1.2754	-0.783667	Wild-type	TMZ Chemoradiation, TMZ Chemo
TCGA.02.0071	GBM	Primary	5.5	1	Male	53.2	-0.268333	0.9822	0.4046	0.6326	0.3115	0.0296667	0.5843	-0.867714	-1.41288	-1.7746	-1.17817	Wild-type	Unspecified Radiation
TCGA.02.0075	GBM	Primary	20.8	1	Male	63.5	0.277333	0.4574	1.00133	1.1836	1.4775	0.154	0.5189	-0.428286	-1.3805	-0.7544	-2.32833	Wild-type	TMZ Chemoradiation, TMZ Chemo
TCGA.02.0079	GBM	Primary	27.2	1	Male	58	-0.0506667	2.0384	1.29413	1.018	1.26212	0.014	1.6097	-1.15814	-0.442625	-1.8452	-1.79067	Wild-type	TMZ Chemoradiation, TMZ Chemo
TCGA.02.0115	GBM	Primary	15.7	1	Male	52.7	0.229	-0.7288	-0.984933	-0.4694	-1.9055	0.028	-0.8897	-2.75657	-2.14613	-0.9472	-2.74733	Wild-type	TMZ Chemoradiation, TMZ Chemo
TCGA.02.2466	GBM	Primary	16.8	1	Male	61.5	0.00433333	3.1384	1.5988	2.2734	2.17338	0.310667	2.2735	2.37586	1.6035	-0.0558	1.46917	Wild-type	TMZ Chemoradiation, TMZ Chemo
TCGA.02.2470	GBM	Primary	12.9	1	Male	57.5	-0.339	3.3532	1.34947	1.9692	1.3	0.0316667	2.0211	2.98586	1.54612	-0.9964	-0.994833	Wild-type	TMZ Chemoradiation, TMZ Chemo
TCGA.02.2485	GBM	Primary	15.4	0	Male	53.4	0.416667	3.5134	1.6874	2.6956	2.05075	0.331667	2.1483	3.492	1.67837	-1.0804	-2.00767	Wild-type	TMZ Chemoradiation, TMZ Chemo
TCGA.02.2486	GBM	Primary	20.3	1	Male	64	0.0753333	-0.2176	-0.1974	-0.5724	0.14275	0.347333	-1.1534	-1.59357	-0.96325	-1.5754	-2.537	Wild-type	TMZ Chemoradiation, TMZ Chemo
TCGA.06.0124	GBM	Primary	20.4	1	Male	67.3	-0.0226667	0.9132	0.873733	-1.6306	0.91775	0.0206667	0.3774	-1.43014	-0.146	-2.0976	-2.581	Wild-type	Unspecified Radiation, TMZ Chemo
TCGA.06.0126	GBM	Primary	6.9	1	Male	86.6	0.342	0.9896	1.33887	1.038	1.60638	0.289333	1.822	-0.0641429	-0.00675	-2.133	-1.6985	Wild-type	Unspecified Radiation
TCGA.06.0130	GBM	Primary	12.9	1	Male	54.2	0.272667	-0.3316	-0.6164	-1.5264	-1.86062	-0.327667	-1.4555	-1.73886	-0.8245	-1.3428	-2.62267	Wild-type	TMZ Chemoradiation, TMZ Chemo
TCGA.06.0132	GBM	Primary	25.4	1	Male	49.6	0.101333	0.266	0.260467	1.81	1.294	0.361	1.908	-0.610857	-0.12275	-1.7666	-1.74	Wild-type	Standard Radiation, TMZ Chemo
TCGA.06.0133	GBM	Primary	14.3	1	Male	64.1	0.72	1.1702	1.5078	2.1376	2.41712	-0.0336667	2.7319	2.37714	1.92325	-1.092	-0.808333	Wild-type	TMZ Chemoradiation, TMZ Chemo
TCGA.06.0141	GBM	Primary	10.3	1	Male	62.8	-0.0326667	-0.1738	0.191867	-1.2774	0.782375	-0.0563333	1.5661	-0.816143	-1.51375	-2.0382	-3.41667	Wild-type	TMZ Chemoradiation, TMZ Chemo
TCGA.06.0143	GBM	Primary	11.7	1	Male	58.5	-0.192333	3.0324	1.51307	0.133	1.98012	0.175	1.9631	1.45386	1.23	-1.0956	-1.16433	Wild-type	Standard Radiation, TMZ Chemo
TCGA.06.0148	GBM	Primary	10.1	1	Male	76.2	-0.428333	-0.6926	-0.819333	-0.2896	-1.38912	0.012	-0.7676	-1.33814	-1.001	-1.9226	-1.54633	Wild-type	Standard Radiation
TCGA.06.0152	GBM	Primary	12.3	1	Male	68	-0.306667	1.9788	1.0048	0.9648	1.78575	0.105	1.8776	0.747571	0.01425	-2.9302	-1.74317	Wild-type	Nonstandard Radiation
TCGA.06.0154	GBM	Primary	13.9	1	Male	54.8	-0.423667	-0.7756	-1.17593	-2.9968	-0.989625	0.159	0.6486	-1.57686	-1.83475	-1.2202	-1.803	Wild-type	Standard Radiation
TCGA.06.0155	GBM	Primary	10.4	1	Male	61.6	0.141	3.4902	1.12867	1.3058	1.40362	0.322	0.962	-0.190143	0.873875	-2.0815	-0.14	Wild-type	Standard Radiation, Alkylating Chemo
TCGA.06.0158	GBM	Primary	10.8	1	Male	73.5	-0.219333	0.144	0.0501333	1.0466	0.9825	0.0313333	1.4962	-1.10329	-0.212	-1.958	-0.763333	Wild-type	Standard Radiation, Alkylating Chemo
TCGA.06.0166	GBM	Primary	5.8	1	Male	51.8	0.009	2.93	0.889533	0.9016	1.50212	0.182333	1.2296	1.27829	0.40775	-0.905	-1.19567	Wild-type	Standard Radiation, Alkylating Chemo
TCGA.06.0169	GBM	Primary	3.3	1	Male	68.8	-0.332333	-0.2736	1.27887	0.8004	1.21863	0.715667	2.4074	-0.288429	-0.13575	-1.982	-2.27933	Wild-type	TMZ Chemoradiation, TMZ Chemo
TCGA.06.0171	GBM	Primary	13.1	1	Male	65.9	-0.0133333	0.9682	0.940867	-2.4822	1.31888	-0.00966667	1.6407	0.378857	-0.196375	-1.1632	-0.011	Wild-type	Nonstandard Radiation, TMZ Chemo
TCGA.06.0174	GBM	Primary	3.2	1	Male	54.3	0.198333	3.296	1.2764	3.04	2.21362	0.253667	2.1235	3.643	2.61463	-0.1462	-0.224	Wild-type	Nonstandard Radiation
TCGA.06.0176	GBM	Primary	91	0	Male	35	-0.0146667	2.1086	0.620133	1.929	0.8545	0.190333	1.0923	1.35029	1.0205	0.1054	0.225	Wild-type	Standard Radiation, TMZ Chemo
TCGA.06.0185	GBM	Primary	73.8	0	Male	54.5	-0.387	-0.9022	-0.6326	-0.2474	-0.30325	-0.166667	1.0059	-1.40657	-1.41037	-1.0354	-1.588	Wild-type	TMZ Chemoradiation, TMZ Chemo
TCGA.06.0188	GBM	Primary	44.6	1	Male	71.4	0.289667	1.5418	0.866533	-0.8598	2.01875	0.128	1.6692	1.38486	-0.015375	-1.0988	-0.488	Wild-type	Standard Radiation, TMZ Chemo
TCGA.06.0189	GBM	Primary	15.4	1	Male	55.6	-0.532	-0.8072	-1.05567	-2.562	-1.04212	-0.000333333	-0.977	-1.73671	-2.05037	-2.2738	-2.5995	Wild-type	Standard Radiation, TMZ Chemo
TCGA.06.0190	GBM	Primary	10.4	1	Male	62.5	0.0326667	0.1158	0.613267	1.7504	0.73925	0.176	1.3765	-0.339429	-0.104875	-1.0834	-1.102	Wild-type	Standard Radiation, TMZ Chemo
TCGA.06.0192	GBM	Primary	39	1	Male	58.2	-0.490667	0.0498	-1.40753	-2.4326	-1.59213	0.0973333	-1.1222	-2.15043	-2.4745	-1.6665	-3.35433	Wild-type	Standard Radiation
TCGA.06.0195	GBM	Primary	7.4	1	Male	63.3	-0.262667	2.3986	0.9942	-0.8784	-0.48075	0.336	-0.8485	0.192857	-0.423875	-1.189	-1.338	Wild-type	Nonstandard Radiation
TCGA.06.0211	GBM	Primary	11.8	1	Male	48	-0.699	-0.9374	-0.983467	-2.3126	-1.16338	0.073	-1.1618	-1.992	-2.2425	-2.1052	-2.57317	Wild-type	Standard Radiation, Alkylating Chemo
TCGA.06.0219	GBM	Primary	0.7	1	Male	67	0.130333	0.5536	0.290333	-2.0164	-0.1585	0.437333	-0.2508	-0.659571	0.18025	-0.9904	-1.052	Wild-type	Unspecified Radiation
TCGA.06.0238	GBM	Primary	13.3	1	Male	46.6	-0.204	2.4054	1.3568	3.0878	2.31838	0.176	2.4575	3.23414	1.17088	-1.1716	-0.365	Wild-type	TMZ Chemoradiation, TMZ Chemo
TCGA.06.0644	GBM	Primary	12.6	1	Male	71.9	-0.443667	-0.5498	-0.797933	-0.3	-1.27788	-0.822667	-0.6429	-1.47814	-1.58688	-1.3556	-3.6524	Wild-type	Standard Radiation, TMZ Chemo
TCGA.06.0648	GBM	Primary	9.8	1	Male	78	-0.0536667	0.8234	1.15773	3.5686	2.789	0.141333	2.6061	1.87914	0.43125	-1.5282	-1.07233	Wild-type	Standard Radiation, TMZ Chemo
TCGA.06.0743	GBM	Primary	26.4	1	Male	69.6	-0.199667	1.216	1.35473	0.5646	2.19338	-0.0646667	2.0761	1.28086	-0.088125	-1.7658	-2.40983	Wild-type	Standard Radiation
TCGA.06.0744	GBM	Primary	46.9	1	Male	67	-0.756	-0.0736	-0.984467	-2.8856	-0.78025	-0.191	-0.2881	-1.66071	-2.053	-1.89375	-1.89067	Wild-type	Standard Radiation, TMZ Chemo
TCGA.06.0745	GBM	Primary	7.9	1	Male	59.9	0.401667	2.6976	1.57613	3.462	2.20975	-0.270667	1.4288	0.869	0.9645	-1.1508	-0.0103333	Wild-type	Standard Radiation
TCGA.06.0747	GBM	Primary	2.7	1	Male	53.8	-0.711667	0.0318	-0.5568	-1.7388	-0.568	-0.322	0.7393	-1.815	-1.80537	-2.761	-3.032	Wild-type	Standard Radiation
TCGA.06.0749	GBM	Primary	2.7	1	Male	50.8	0.02	2.6822	1.41927	2.711	1.78412	-0.348	2.2774	3.48329	0.7065	-1.108	-1.70133	Wild-type	Nonstandard Radiation
TCGA.06.0750	GBM	Primary	0.9	1	Male	43.9	0.0363333	2.2174	1.31153	2.561	2.16	0.0283333	2.3796	1.05143	0.936125	-1.131	-0.672333	Wild-type	Unspecified Radiation
TCGA.06.0877	GBM	Primary	5.7	1	Male	78.7	0.241667	0.8138	1.11247	1.518	1.69712	-0.0843333	1.1582	-1.18871	-0.580625	-1.003	-0.8415	Wild-type	Nonstandard Radiation
TCGA.06.0878	GBM	Primary	7.2	0	Male	74.8	-0.238333	0.5664	0.191933	-1.3624	0.491375	0.0266667	1.7336	-0.866571	0.401125	-1.2988	-2.621	Wild-type	TMZ Chemoradiation, TMZ Chemo
TCGA.06.0879	GBM	Primary	40.4	1	Male	52.4	0.00433333	0.2846	0.748733	1.392	1.12563	0.00533333	1.986	-1.17257	-0.4425	-0.7916	-2.54667	Wild-type	Standard Radiation, TMZ Chemo
TCGA.06.0881	GBM	Primary	16.6	1	Male	50	-0.317333	0.1154	-0.0525333	-0.6776	-0.7315	0.084	0.2618	-1.77529	-1.51238	-1.1266	-1.94333	Wild-type	Standard Radiation, TMZ Chemo
TCGA.06.0882	GBM	Primary	20.8	1	Male	30.4	-0.640667	-0.4234	-0.971467	-3.5496	-1.9895	-0.0733333	-0.9913	-2.46557	-2.05912	-1.5804	-3.22567	Wild-type	TMZ Chemoradiation, TMZ Chemo
TCGA.06.1084	GBM	Primary	23.9	1	Male	54.5	-0.157667	-1.3112	-1.18	-1.9568	-2.45975	0.0683333	-1.8033	-2.03986	-1.47075	-1.6548	-2.53433	Wild-type	Standard Radiation, TMZ Chemo
TCGA.06.1087	GBM	Primary	4	1	Male	75.7	-0.419333	1.4458	0.403733	2.2014	2.10038	0.141	2.1904	4.83457	1.64437	-1.5436	-2.09133	Wild-type	TMZ Chemoradiation, TMZ Chemo
TCGA.06.1800	GBM	Primary	26.8	1	Male	61.1	-0.155	0.267	0.633067	0.98	2.01762	0.0933333	1.6952	-2.04414	-0.06875	-0.8188	-1.26883	Wild-type	Standard Radiation, TMZ Chemo
TCGA.06.2557	GBM	Primary	1.1	1	Male	76.6	0.487333	3.6822	1.7444	2.3954	2.0775	0.0263333	2.2539	2.79729	2.11175	-0.8132	-1.08667	Wild-type	Unspecified Radiation
TCGA.06.2562	GBM	Primary	12.6	1	Male	81.5	-0.310667	1.4732	1.32333	-2.2964	1.37787	0.074	-0.7725	0.338714	0.482375	-1.6846	-3.2055	Wild-type	Nonstandard Radiation, TMZ Chemo
TCGA.06.2564	GBM	Primary	6	0	Male	50.5	0.865	3.261	2.04327	2.7084	2.32388	0.402667	2.2018	2.60286	1.79062	-0.2336	-1.2655	Wild-type	Nonstandard Radiation, TMZ Chemo
TCGA.06.2565	GBM	Primary	16.6	1	Male	59	-0.738667	-0.163	-0.2482	-2.8856	-0.4695	0.184667	-1.4454	-1.82771	-0.8505	-1.6434	-2.67317	Wild-type	TMZ Chemoradiation, TMZ Chemo
TCGA.06.2567	GBM	Primary	4.4	1	Male	65	-0.427	-0.6064	-1.29467	-3.7958	-1.13712	-0.205	-0.4878	-1.886	-2.87387	-1.4636	-2.26967	Wild-type	Nonstandard Radiation, TMZ Chemo
TCGA.06.5414	GBM	Primary	9	0	Male	61.7	0.357	2.7036	0.859667	1.9422	1.88925	0.498	1.3629	-1.966	0.61525	-0.8868	-1.77367	Wild-type	TMZ Chemoradiation, TMZ Chemo
TCGA.08.0244	GBM	Primary	22.7	1	Male	62.1	0.123	1.2082	1.0492	2.3466	1.58675	-0.0153333	0.5305	0.852286	0.339125	-1.435	-2.2345	Wild-type	TMZ Chemoradiation, TMZ Chemo
TCGA.08.0347	GBM	Primary	25.7	1	Male	50.3	-0.597333	1.1208	0.2762	-2.6982	-0.731	0.0993333	1.881	-1.46614	-0.697125	-1.8536	-1.39733	Wild-type	Standard Radiation, Alkylating Chemo
TCGA.08.0348	GBM	Primary	12.2	1	Male	64	-0.00766667	2.4042	1.25353	3.6448	2.8745	0.226333	3.0774	2.89929	0.013375	-1.5918	0.682333	Wild-type	TMZ Chemoradiation, TMZ Chemo
TCGA.08.0349	GBM	Primary	9.8	1	Male	46.4	0.321667	1.1022	0.8516	2.3558	1.96875	0.100667	-0.1272	-1.43229	-1.80913	-1.619	-1.8695	Wild-type	TMZ Chemoradiation, TMZ Chemo
TCGA.08.0350	GBM	Primary	29.2	1	Male	32.6	-0.130667	0.0592	-0.672533	-2.2436	-0.5785	0.00233333	1.4264	-0.813429	-0.554	-1.0438	-0.621	Wild-type	Standard Radiation, TMZ Chemo
TCGA.08.0351	GBM	Primary	65.3	1	Male	40.6	-0.658333	-0.1568	-1.16493	-3.0854	-1.41387	0.119	0.4151	-0.989571	-0.587375	-1.2122	-0.872833	Wild-type	Standard Radiation, TMZ Chemo
TCGA.08.0352	GBM	Primary	1.3	1	Male	79.7	0.217333	0.0214	0.121467	-2.8356	0.78525	0.143333	0.64	-1.87743	0.2485	-2.1958	-4.47883	Wild-type	Unspecified Radiation
TCGA.08.0353	GBM	Primary	8.4	1	Male	58.4	-0.343667	0.839	0.149533	-0.3752	1.81062	0.097	0.077	-0.969857	-1.97388	-2.2376	-1.57117	Wild-type	TMZ Chemoradiation, TMZ Chemo
TCGA.08.0357	GBM	Primary	37.6	1	Male	49.7	-0.723	-0.458	-1.07873	-3.418	-1.41888	0.181	0.573	-1.66586	-2.26825	-1.8294	-2.15233	Wild-type	TMZ Chemoradiation, TMZ Chemo
TCGA.08.0358	GBM	Primary	22.3	1	Male	50.3	0.841333	1.2494	1.6568	2.404	1.96412	0.02	3.0968	2.81829	0.31775	-1.4198	-2.1848	Wild-type	TMZ Chemoradiation, TMZ Chemo
TCGA.08.0360	GBM	Primary	15.4	1	Male	76.4	0.0776667	2.3354	1.3386	2.782	1.8095	0.199667	1.7161	1.23486	0.22075	-1.287	-1.2405	Wild-type	Standard Radiation
TCGA.08.0386	GBM	Primary	18	1	Male	74.1	0.394667	2.7674	1.67513	-1.4288	1.951	0.0103333	0.1788	1.68886	0.32075	-2.2392	-3.4428	Wild-type	TMZ Chemoradiation, TMZ Chemo
TCGA.08.0389	GBM	Primary	15.3	1	Male	59.2	-0.424667	1.7986	0.659733	2.4884	1.42525	0.197333	2.3163	1.88843	-0.424125	-1.8476	-2.69567	Wild-type	Nonstandard Radiation, TMZ Chemo
TCGA.08.0390	GBM	Primary	14	1	Male	69.3	-0.388667	2.8188	1.1056	0.586	1.43762	0.0446667	2.1261	-0.230571	-0.54275	-1.8018	-2.44467	Wild-type	TMZ Chemoradiation, TMZ Chemo
TCGA.12.0618	GBM	Primary	13	1	Male	49.5	0.130333	2.7756	1.9348	3.8682	2.80975	0.061	1.7108	2.63386	0.646875	-0.8842	-0.634667	Wild-type	TMZ Chemoradiation, TMZ Chemo
TCGA.12.0619	GBM	Primary	34.9	1	Male	60	-0.0806667	0.4718	-0.295467	-1.2212	-0.15775	-0.096	0.4761	-0.063	-0.321375	-1.0626	-2.198	Wild-type	TMZ Chemoradiation, TMZ Chemo
TCGA.12.0620	GBM	Primary	10.4	1	Male	57.7	0.158	0.6258	0.563067	0.9146	1.2405	0.0526667	1.4366	-1.03843	0.397875	-0.8928	-0.9895	Wild-type	TMZ Chemoradiation, TMZ Chemo
TCGA.12.0670	GBM	Primary	26	1	Male	60.8	-0.092	1.7004	1.19887	2.042	1.54412	0.0546667	2.17	-0.665571	-0.1235	-1.2844	-0.745	Wild-type	Standard Radiation, TMZ Chemo
TCGA.12.0688	GBM	Primary	26.7	1	Male	74.2	-0.838	-0.0594	0.0881333	-2.9386	0.01725	0.167667	1.3653	-1.48986	-1.60537	-2.3016	-1.36483	Wild-type	Standard Radiation, TMZ Chemo
TCGA.12.0773	GBM	Primary	43.2	1	Male	24.2	-0.210667	1.798	0.667733	3.3584	1.24725	0.307667	1.8805	-0.125	-0.5775	-1.4604	-1.53367	Wild-type	Standard Radiation, TMZ Chemo
TCGA.12.0820	GBM	Primary	18.5	1	Male	40.7	-0.557667	0.329	-0.624267	-3.3066	-0.779375	-0.035	0.4962	-1.58286	-1.74875	-1.2722	-3.171	Wild-type	Standard Radiation, TMZ Chemo
TCGA.12.0821	GBM	Primary	10.6	1	Male	62.8	-0.130667	2.638	1.53467	2.4292	1.72962	-0.032	1.786	4.12414	1.75388	-0.2806	0.0865	Wild-type	Standard Radiation, Alkylating Chemo
TCGA.12.0822	GBM	Primary	23.5	1	Male	46	0.155	0.1548	-0.123467	-0.3532	-0.71325	-0.157667	0.9492	-1.61714	-1.37525	-0.8246	-2.713	Wild-type	Standard Radiation, TMZ Chemo
TCGA.12.0828	GBM	Primary	8.9	1	Male	57.2	-0.051	0.785	1.37153	2.3694	1.99487	-0.125	2.46	0.589714	0.4735	-0.9664	-0.5985	Wild-type	Standard Radiation, TMZ Chemo
TCGA.12.0829	GBM	Primary	20.6	1	Male	75.2	-0.368667	0.1936	-0.332733	0.9398	0.562375	-0.0556667	2.3714	0.184143	-1.05725	-1.2674	-1.93117	Wild-type	TMZ Chemoradiation, TMZ Chemo
TCGA.12.1089	GBM	Primary	5.8	1	Male	64.1	0.138667	2.8844	1.35733	1.9514	1.90175	0.331333	2.7188	3.07743	1.45663	-0.7844	-0.796833	Wild-type	Standard Radiation, Alkylating Chemo
TCGA.12.1092	GBM	Primary	21.7	1	Male	58.6	-0.754333	-1.0226	-1.7274	-1.8234	-1.2125	0.277	0.203	-0.637714	-0.29325	-1.2764	0.201	Wild-type	TMZ Chemoradiation, TMZ Chemo
TCGA.12.1600	GBM	Primary	14.7	1	Male	86	-0.218	-0.1002	-0.914067	0.0206	-2.117	0.140667	-1.0131	-2.83471	-3.40488	-2.30325	-3.87633	Wild-type	TMZ Chemoradiation, TMZ Chemo
TCGA.12.1602	GBM	Primary	6.8	1	Male	58.8	-0.605333	2.604	1.2322	-2.7394	2.107	0.100333	0.0224	-1.40643	-0.875125	-0.70425	0.695833	Wild-type	TMZ Chemoradiation, TMZ Chemo
TCGA.12.3649	GBM	Primary	15.2	1	Male	76.2	0.697333	0.8558	0.9372	-4.034	2.31363	-0.432	1.57522	-0.626286	-0.732875	-1.30067	-0.9264	Wild-type	TMZ Chemo
TCGA.12.3651	GBM	Primary	12.7	1	Male	77.4	-0.520333	0.9918	1.02767	1.156	1.26588	-0.722	2.0148	-0.168	0.434	-0.905	-1.02483	Wild-type	TMZ Chemoradiation, TMZ Chemo
TCGA.12.5301	GBM	Primary	2	1	Male	59.6	-0.358333	3.3372	1.19113	3.2114	1.55187	0.236667	1.4292	-2.65386	-0.25375	-2.63675	-1.38433	Wild-type	TMZ Chemoradiation, TMZ Chemo
TCGA.14.0787	GBM	Primary	2.2	1	Male	69.3	0.555333	2.1862	1.49047	2.3738	1.69463	0.0313333	2.1728	-1.20186	-1.20087	-1.4316	-3.69767	Wild-type	Unspecified Radiation
TCGA.14.0789	GBM	Primary	11.2	1	Male	54.9	-0.066	0.2888	0.607067	-1.5914	0.893625	0.0156667	1.4138	-1.21357	-0.93	-0.8194	-1.06633	Wild-type	TMZ Chemoradiation, TMZ Chemo
TCGA.14.0813	GBM	Primary	1.4	1	Male	78.2	0.243667	2.1128	1.58127	2.1036	1.923	0.075	1.8996	1.049	1.1485	-0.3414	0.254167	Wild-type	Unspecified Radiation
TCGA.14.0865	GBM	Primary	16.5	1	Male	67.9	-0.425667	3.5584	1.36927	2.4744	1.85337	-0.00533333	1.7632	0.683571	-0.182875	-1.6758	0.111333	Wild-type	TMZ Chemoradiation, TMZ Chemo
TCGA.14.0867	GBM	Primary	2	1	Male	67.9	-0.568667	-0.227	-1.01873	-3.4004	-1.45925	-0.0793333	-0.1039	-2.035	-1.22637	-1.4434	-1.55617	Wild-type	Unspecified Radiation
TCGA.14.1451	GBM	Primary	23.1	1	Male	39.4	-0.311	2.6628	0.729	2.72	1.75188	0.206667	2.7581	2.639	0.131875	-1.5608	-1.02933	Wild-type	TMZ Chemoradiation, TMZ Chemo
TCGA.14.1453	GBM	Primary	1.1	1	Male	69.3	-0.462333	3.6604	1.19707	3.0314	2.67325	0.246	2.6026	0.0152857	1.64112	-1.1744	-0.379167	Wild-type	Unspecified Radiation
TCGA.14.1455	GBM	Primary	0.9	1	Male	61.8	-0.768	2.8774	0.918	2.0002	2.2685	0.483	1.6594	1.56486	1.77838	-1.0806	0.521667	Wild-type	Alkylating Chemo
TCGA.14.1794	GBM	Primary	1	1	Male	59.2	-0.542667	2.2084	0.200533	1.7734	2.13975	-0.191333	1.4039	-0.793143	-0.43825	-2.5235	-1.76733	Wild-type	Nonstandard Radiation
TCGA.14.1795	GBM	Primary	2	1	Male	66.7	0.0426667	0.912	0.165867	-2.732	1.35862	0.0363333	-0.3877	-1.93557	-1.09575	-1.16475	-4.0918	Wild-type	Alkylating Chemo
TCGA.14.1827	GBM	Primary	5.9	1	Male	51.5	0.926333	3.228	0.533	2.5272	2.16213	0.147	1.4704	3.29614	2.16887	-1.2804	-1.69417	Wild-type	Alkylating Chemo
TCGA.14.1829	GBM	Primary	7.2	0	Male	57.3	-0.821	-0.4188	-0.448733	0.8734	1.16037	-0.477	0.5757	-0.55	1.21725	-0.5912	-1.65167	Wild-type	TMZ Chemoradiation, TMZ Chemo
TCGA.15.0742	GBM	Primary	13.8	1	Male	65.8	-0.244667	0.1876	0.0976	-1.8176	0.7805	-0.0886667	1.5442	-0.967429	-1.46725	-1.6308	-0.956833	Wild-type	Nonstandard Radiation, TMZ Chemo
TCGA.16.0846	GBM	Primary	3.9	1	Male	85.2	0.0706667	2.6482	0.938267	2.4614	1.00438	-0.0116667	1.8699	0.870286	-0.43575	-1.2064	-2.16867	Wild-type	Unspecified Radiation
TCGA.16.0861	GBM	Primary	4.3	0	Male	65.1	-0.262	-0.017	-0.346133	-2.278	-0.269125	-0.167	1.2628	-1.26414	-0.06875	-1.1918	0.417667	Wild-type	Standard Radiation
TCGA.19.1385	GBM	Primary	10.8	1	Male	69.7	0.709	0.4686	0.612333	1.5804	2.05275	1.00633	1.9627	-1.29929	0.211625	-3.30175	-4.49483	Wild-type	TMZ Chemoradiation, TMZ Chemo
TCGA.19.1387	GBM	Primary	6	0	Male	81.8	0.605333	2.6248	0.892333	3.2308	2.89275	0.940667	0.9691	-0.979143	0.839125	-0.5476	0.486167	Wild-type	TMZ Chemoradiation, TMZ Chemo
TCGA.19.1389	GBM	Primary	4.6	1	Male	51.1	-0.377333	0.6748	0.00893333	0.6294	0.42575	0.186667	0.3859	-0.355571	0.596125	-1.9094	-2.72567	Wild-type	TMZ Chemoradiation, TMZ Chemo
TCGA.19.1790	GBM	Primary	5.1	1	Male	56.5	-0.336333	0.3628	0.3032	1.2282	-0.105	0.231	0.394	-1.05986	-1.90837	-1.3984	-0.3566	Wild-type	TMZ Chemoradiation, TMZ Chemo
TCGA.19.2621	GBM	Primary	1.1	1	Male	83.3	0.180333	3.2118	1.50907	-2.307	2.09463	0.235	1.7269	1.505	1.575	-1.1842	-0.706167	Wild-type	Unspecified Radiation
TCGA.19.2623	GBM	Primary	7.5	0	Male	65.3	-0.61	1.0386	-0.5852	-3.2686	-1.21538	-0.005	-0.694	-2.11086	-1.78812	-1.62233	-1.71817	Wild-type	TMZ Chemoradiation, TMZ Chemo
TCGA.19.2624	GBM	Primary	0.2	1	Male	51.7	-0.033	3.5496	1.6942	3.3174	1.51162	-0.074	2.5035	1.78157	0.806625	-2.4036	-1.645	Wild-type	Unspecified Radiation
TCGA.26.1439	GBM	Primary	13.9	1	Male	63.8	0.417667	1.4582	1.33273	2.431	2.27838	0.252	2.2393	1.14543	1.42663	-0.869	-0.397833	Wild-type	TMZ Chemoradiation, TMZ Chemo
TCGA.26.5133	GBM	Primary	14.9	0	Male	59	-0.477667	1.2316	-0.8218	-1.2258	-1.79113	-0.0486667	-1.5172	-2.40814	-1.629	-1.09275	-1.31133	Wild-type	TMZ Chemoradiation, TMZ Chemo
TCGA.26.5134	GBM	Primary	5.5	0	Male	74.2	-0.362667	2.5406	0.6216	0.3354	1.3755	0.0626667	1.9758	0.907857	-0.176625	-0.915667	-0.174667	Wild-type	Standard Radiation
TCGA.27.1830	GBM	Primary	5.1	1	Male	57.9	-0.0806667	1.8096	0.423333	1.5112	2.16938	0.620333	1.6395	-1.27286	-0.29725	-1.683	0.121667	Wild-type	Standard Radiation, TMZ Chemo
TCGA.27.1831	GBM	Primary	16.6	1	Male	66.9	-0.128333	2.8106	0.916667	1.6794	0.3855	-0.633333	1.1549	-1.10629	-0.427875	-1.71875	-2.55517	Wild-type	TMZ Chemoradiation, TMZ Chemo
TCGA.27.1837	GBM	Primary	14	1	Male	36.6	-0.438667	3.8126	1.08813	1.0942	1.113	0.232333	1.7516	-0.829714	-0.209125	-2.002	-0.976833	Wild-type	Standard Radiation, TMZ Chemo
TCGA.27.2518	GBM	Primary	24.8	1	Male	52.4	-0.567	0.6908	0.0145333	-1.2836	-0.096875	0.195	0.3932	-1.95343	-0.986625	-1.6366	-2.57383	Wild-type	TMZ Chemoradiation, TMZ Chemo
TCGA.27.2519	GBM	Primary	18.1	1	Male	48.5	-0.478333	-0.6324	-1.63787	-3.65	-2.32163	-0.034	-1.5733	-1.896	-2.1875	-1.2302	-1.6595	Wild-type	TMZ Chemoradiation, TMZ Chemo
TCGA.27.2523	GBM	Primary	16.1	1	Male	63.1	-1.057	0.4496	0.931933	1.3108	0.9235	0.138667	2.1618	-1.79786	-1.861	-2.0976	-0.795333	Wild-type	Standard Radiation, TMZ Chemo
TCGA.27.2524	GBM	Primary	7.6	1	Male	56.3	-0.778667	0.1416	1.63073	1.41	1.11237	0.863	2.0648	-1.30914	0.055625	-0.058	-1.17967	Wild-type	Standard Radiation, TMZ Chemo
TCGA.27.2527	GBM	Primary	14.4	1	Male	81.1	-0.632667	1.1864	-0.246267	-2.1298	-0.55225	-0.231667	0.8877	-1.62786	-1.35912	-2.0354	-2.22133	Wild-type	Nonstandard Radiation
TCGA.27.2528	GBM	Primary	15.8	1	Male	62.6	-0.624667	0.7212	-0.163467	0.473	0.938625	-0.0673333	1.9238	-1.66586	0.1015	-1.3928	-2.20117	Wild-type	TMZ Chemoradiation, TMZ Chemo
TCGA.28.1747	GBM	Primary	2.5	1	Male	44.6	0.0223333	2.4012	1.0606	2.396	1.35763	0.101667	2.085	-0.180714	0.32875	-1.0358	-1.28117	Wild-type	Nonstandard Radiation, TMZ Chemo
TCGA.28.1749	GBM	Primary	9.2	0	Male	73.3	-0.307667	1.7758	-0.0528667	0.3986	1.04	0.196667	1.9923	-2.35514	-0.0495	-2.22975	-1.916	Wild-type	TMZ Chemoradiation, TMZ Chemo
TCGA.28.1760	GBM	Primary	4.7	0	Male	48.6	-0.065	0.5562	0.713333	0.3774	1.5605	0.876	2.141	-1.39357	-0.0405	-2.14133	-2.05933	Wild-type	Standard Radiation, TMZ Chemo
TCGA.28.2514	GBM	Primary	5.3	0	Male	45.8	-0.579	-0.1096	-0.349333	-0.8144	1.16088	0.147	1.3642	1.123	0.673375	-0.5878	-0.676333	Wild-type	Standard Radiation, TMZ Chemo
TCGA.28.5204	GBM	Primary	14.9	1	Male	72.5	1.558	2.3654	1.7782	2.6162	2.6005	1.03333	3.0928	3.16171	2.35087	-0.0768	-0.0805	Wild-type	TMZ Chemoradiation, TMZ Chemo
TCGA.28.5207	GBM	Primary	11.3	1	Male	71.1	0.599333	4.0188	1.74167	2.6744	2.85175	0.84	3.1691	4.82386	3.12375	0.5624	1.2565	Wild-type	Nonstandard Radiation, TMZ Chemo
TCGA.28.5208	GBM	Primary	17.9	1	Male	52.2	-0.359333	3.0644	-0.178467	-4.8716	-1.715	0.0426667	0.9955	-1.7345	-0.15075	-0.771	-2.706	Wild-type	TMZ Chemoradiation, TMZ Chemo
TCGA.28.5214	GBM	Primary	23.4	1	Male	53.4	-0.309667	0.2468	1.0622	1.1354	0.622	0.0306667	1.7143	-2.04986	0.127625	-1.0875	-1.56017	Wild-type	Nonstandard Radiation, TMZ Chemo
TCGA.28.5218	GBM	Primary	5.2	1	Male	63.2	0.367	3.6358	1.833	0.5562	-0.633375	0.492667	-0.5345	0.61	1.37112	-1.1494	-3.25533	Wild-type	Standard Radiation, TMZ Chemo
TCGA.28.5220	GBM	Primary	10.5	0	Male	67.4	0.328333	1.424	1.10713	-1.9932	2.38125	0.315333	0.0858	2.664	2.265	-0.6338	0.230667	Wild-type	Standard Radiation, TMZ Chemo
TCGA.32.1970	GBM	Primary	15.4	1	Male	59.2	-0.058	2.7248	1.139	2.4384	2.21475	0.453667	2.7515	1.09543	1.74775	-1.291	-1.66517	Wild-type	TMZ Chemoradiation, TMZ Chemo
TCGA.32.1976	GBM	Primary	0.5	1	Male	65.2	-0.778667	0.1416	1.63073	1.41	1.11237	0.863	2.0648	-1.30914	0.055625	-0.058	-1.17967	Wild-type	Unspecified Radiation
TCGA.32.1991	GBM	Primary	16.9	1	Male	60.3	-0.229333	-0.2546	-1.01893	-0.7342	-0.722375	0.0843333	0.5066	-1.68943	-0.469875	-1.444	-2.29083	Wild-type	TMZ Chemoradiation, TMZ Chemo
TCGA.32.2491	GBM	Primary	12.2	1	Male	63.3	-0.427333	-0.3252	-1.62793	-4.8928	-2.4375	-0.204333	-1.5313	-2.75543	-2.576	-1.7094	-2.5446	Wild-type	TMZ Chemoradiation, TMZ Chemo
TCGA.32.2634	GBM	Primary	22.8	0	Male	82	-0.231333	1.1448	0.987333	0.9934	1.1635	-0.177	1.77	1.98471	0.5745	-0.6018	0.2725	Wild-type	TMZ Chemoradiation, TMZ Chemo
TCGA.32.2638	GBM	Primary	25.2	1	Male	67.5	-0.219	-0.1806	-0.124333	-3.4318	0.097125	0.281667	-0.9618	-0.568286	-1.026	-1.8098	-2.9286	Wild-type	TMZ Chemoradiation, TMZ Chemo
TCGA.32.4211	GBM	Primary	12.6	1	Male	56.8	0.479333	3.8622	1.81787	3.156	3.41975	0.475	2.8745	4.57857	1.97012	-0.7732	0.305	Wild-type	TMZ Chemoradiation, TMZ Chemo
TCGA.32.4719	GBM	Primary	10.8	1	Male	73.1	0.169667	-0.0774	0.165	-0.6262	0.08125	0.391	0.127	-0.611286	-0.3675	-0.4526	-0.522333	Wild-type	TMZ Chemoradiation, TMZ Chemo
TCGA.41.2571	GBM	Primary	0.8	1	Male	89.3	0.0796667	3.3316	1.81733	4.0598	3.37162	0.114	2.2504	4.36671	1.348	-0.83475	0.229	Wild-type	TMZ Chemo
TCGA.41.2572	GBM	Primary	13.3	1	Male	67.1	-0.303	0.5996	0.9536	0.5338	1.42687	0.444333	1.4883	-0.385143	0.76575	-0.7904	-1.07017	Wild-type	TMZ Chemoradiation, TMZ Chemo
TCGA.41.2573	GBM	Primary	8.9	0	Male	60	0.0766667	2.2924	1.58653	2.9182	2.71813	0.057	2.6509	5.21943	3.14012	0.7326	0.336	Wild-type	TMZ Chemoradiation, TMZ Chemo
TCGA.41.2575	GBM	Primary	9.5	1	Male	75.5	0.272333	3.979	1.18593	3.581	3.08575	0.542333	2.4856	3.74529	2.202	0.2406	1.446	Wild-type	TMZ Chemoradiation, TMZ Chemo
TCGA.41.3392	GBM	Primary	1	1	Male	88.6	0.267333	2.2926	1.03933	3.3338	2.10775	0.108333	1.3816	0.0394286	0.74875	-1.812	-1.69	Wild-type	Unspecified Radiation
TCGA.76.4925	GBM	Primary	4.8	1	Male	76.7	-0.817	0.6242	-0.290733	-2.8844	0.03775	0.425667	-1.136	-1.96914	-0.200125	-1.0836	-3.7672	Wild-type	Nonstandard Radiation, TMZ Chemo
TCGA.76.4926	GBM	Primary	4.5	1	Male	68.7	-0.716667	0.69	-0.2326	-0.0214	-0.654875	-0.106333	-0.0611	-1.92017	-0.69825	-1.4052	-3.35783	Wild-type	Nonstandard Radiation, TMZ Chemo
